# Supplementary material for: 1-Acetyl-5-(4-fluoro­phen­yl)-2-sulfanyl­ideneimidazolidin-4-one
Source: Acta Crystallogr Sect E Struct Rep Online. 2013 Oct 23;69(Pt 11):o1699. doi: 10.1107/S1600536813028560 (PMC3884349; doi:10.1107/S1600536813028560)
Supplement: Supplementary file 1 [file e-69-o1699-sup1.cif]

##############################################################################
#                                                                            #
# This CIF contains the data in a paper accepted for publication in          #
# Acta Crystallographica Section E. It conforms to the requirements of       #
# Notes for Authors for Acta Crystallographica Section E, and has been       #
# peer reviewed under the auspices of the IUCr Commission on Journals.       #
#                                                                            #
# Full details of the Crystallographic Information File format               #
# are given in the paper "The Crystallographic Information File (CIF):       #
# a New Standard Archive File for Crystallography" by S. R. Hall, F. H.      #
# Allen and I. D. Brown [Acta Cryst. (1991), A47, 655-685].                  #
#                                                                            #
# The current version of the core CIF dictionary is obtainable from          #
# ftp://ftp.iucr.org/pub/cif_core.dic.                                       #
#                                                                            #
# Software is freely available for graphical display of the structure(s)     #
# in this CIF. For information consult the CIF software page                 #
# http://www.iucr.org/resources/cif/software.                                #
#                                                                            #
# This file may be used for bona fide research purposes within the           #
# scientific community so long as proper attribution is given to the journal # 
# article from which it was obtained.                                        #
#                                                                            #
##############################################################################
data_General
_audit_creation_method     'by CrystalStructure 4.0'
_journal_date_recd_electronic     2013-10-15
_journal_date_accepted     2013-10-17
_journal_name_full     'Acta Crystallographica, Section E'
_journal_year     2013
_journal_volume     69
_journal_issue     11
_journal_page_first     o1699
_journal_page_last     o1699
_journal_paper_category     QO
_journal_paper_doi     10.1107/S1600536813028560
_journal_coeditor_code     IS5315
_publ_contact_author_name     'Ko-Ki Kunimoto'
_publ_contact_author_address
;
Division of Material Sciences
Graduate School of Natural Science and Technology
Kanazawa University
Kakuma-machi
Kanazawa 920-1192
Japan
;
_publ_contact_author_email     kunimoto@se.kanazawa-u.ac.jp
_publ_contact_author_fax     '+81-76-264-6292'
_publ_contact_author_phone     '+81-76-264-6292'
_publ_section_title
;
1-Acetyl-5-(4-fluorophenyl)-2-sulfanylideneimidazolidin-4-one
;
loop_
    _publ_author_name
    _publ_author_address
    'Soh-ichi Kitoh'
;
Division of Material Sciences
Graduate School of Natural Science and Technology
Kanazawa University
Kakuma-machi
Kanazawa 920-1192
Japan
;
    'Yijing Feng'
;
Division of Material Sciences
Graduate School of Natural Science and Technology
Kanazawa University
Kakuma-machi
Kanazawa 920-1192
Japan
;
    'Shuhei Fujinami'
;
Division of Material Sciences
Graduate School of Natural Science and Technology
Kanazawa University
Kakuma-machi
Kanazawa 920-1192
Japan
;
    'Masaki Ichitani'
;
Division of Material Sciences
Graduate School of Natural Science and Technology
Kanazawa University
Kakuma-machi
Kanazawa 920-1192
Japan
;
    'Mitsunori Honda'
;
Division of Material Sciences
Graduate School of Natural Science and Technology
Kanazawa University
Kakuma-machi
Kanazawa 920-1192
Japan
;
    'Ko-Ki Kunimoto'
;
Division of Material Sciences
Graduate School of Natural Science and Technology
Kanazawa University
Kakuma-machi
Kanazawa 920-1192
Japan
;
data_I
_database_code_depnum_ccdc_archive     'CCDC 966945'
_chemical_name_systematic
;
1-Acetyl-5-(4-fluorophenyl)-2-sulfanylideneimidazolidin-4-one
;
_chemical_formula_moiety     'C11 H9 F N2 O2 S'
_chemical_formula_sum     'C11 H9 F N2 O2 S'
_chemical_formula_iupac     'C11 H9 F N2 O2 S'
_chemical_formula_weight     252.27
_chemical_melting_point     ?
_symmetry_cell_setting     monoclinic
_symmetry_space_group_name_H-M     'P 21/n'
_symmetry_space_group_name_Hall     '-P 2yn'
loop_
    _symmetry_equiv_pos_site_id
    _symmetry_equiv_pos_as_xyz
    1 '+X,+Y,+Z'
    2 '1/2-X,1/2+Y,1/2-Z'
    3 '-X,-Y,-Z'
    4 '1/2+X,1/2-Y,1/2+Z'
_cell_length_a     7.1327(9)
_cell_length_b     23.852(3)
_cell_length_c     7.3437(10)
_cell_angle_alpha     90.0000
_cell_angle_beta     113.541(3)
_cell_angle_gamma     90.0000
_cell_volume     1145.4(3)
_cell_formula_units_Z     4
_cell_measurement_reflns_used     4829
_cell_measurement_theta_min     3.03
_cell_measurement_theta_max     27.48
_cell_measurement_temperature     123
_exptl_crystal_description     prism
_exptl_crystal_colour     colorless
_exptl_crystal_size_max     0.300
_exptl_crystal_size_mid     0.100
_exptl_crystal_size_min     0.080
_exptl_crystal_density_diffrn     1.463
_exptl_crystal_density_meas     ?
_exptl_crystal_density_method     'not measured'
_exptl_crystal_F_000     520
_exptl_absorpt_coefficient_mu     0.286
_exptl_absorpt_correction_type     multi-scan
_exptl_absorpt_process_details     '(<i>REQAB</i>; Rigaku, 1998)'
_exptl_absorpt_correction_T_min     0.829
_exptl_absorpt_correction_T_max     0.977
_diffrn_ambient_temperature     123
_diffrn_radiation_type     'Mo K\a'
_diffrn_radiation_wavelength     0.71070
_diffrn_measurement_device_type     'Rigaku/MSC Mercury CCD'
_diffrn_measurement_method     \w
_diffrn_detector_area_resol_mean     7.314
_diffrn_reflns_number     12234
_diffrn_reflns_av_R_equivalents     0.0240
_diffrn_reflns_theta_min     3.37
_diffrn_reflns_theta_max     27.48
_diffrn_reflns_theta_full     27.48
_diffrn_measured_fraction_theta_max     0.990
_diffrn_measured_fraction_theta_full     0.990
_diffrn_reflns_limit_h_min     -9
_diffrn_reflns_limit_h_max     9
_diffrn_reflns_limit_k_min     -30
_diffrn_reflns_limit_k_max     30
_diffrn_reflns_limit_l_min     -9
_diffrn_reflns_limit_l_max     8
_diffrn_standards_number     0
_diffrn_standards_interval_count     .
_diffrn_standards_decay_%     ?
_refine_special_details
;
Refinement was performed using all reflections. The weighted <i>R</i>-factor
(<i>wR</i>) and goodness of fit (<i>S</i>) are based on <i>F</i>^2^.
<i>R</i>-factor (gt) are based on <i>F</i>. The threshold expression of
<i>F</i>^2^ > 2.0 \s(<i>F</i>^2^) is used only for calculating <i>R</i>-factor
(gt).
;
_reflns_number_total     2612
_reflns_number_gt     2418
_reflns_threshold_expression     F^2^>2\s(F^2^)
_refine_ls_structure_factor_coef     Fsqd
_refine_ls_R_factor_gt     0.0314
_refine_ls_wR_factor_ref     0.0823
_refine_ls_goodness_of_fit_ref     1.060
_refine_ls_number_reflns     2612
_refine_ls_number_parameters     159
_refine_ls_number_restraints     0
_refine_ls_hydrogen_treatment     mixed
_refine_ls_weighting_scheme     calc
_refine_ls_weighting_details
            'w = 1/[\s^2^(Fo^2^)+(0.0441P)^2^+0.4044P] where P=(Fo^2^+2Fc^2^)/3'
_atom_sites_solution_hydrogens     geom
_atom_sites_solution_primary     direct
_atom_sites_solution_secondary     difmap
_refine_ls_shift/su_max     0.001
_refine_diff_density_max     0.320
_refine_diff_density_min     -0.230
_refine_ls_extinction_method     none
_refine_ls_extinction_coef     ?
loop_
    _atom_type_symbol
    _atom_type_description
    _atom_type_scat_dispersion_real
    _atom_type_scat_dispersion_imag
    _atom_type_scat_source
    'C' 'C' 0.0033 0.0016
;
International Tables for Crystallography
(1992, Vol. C, Tables 4.2.6.8 and 6.1.1.4)
;
    'H' 'H' 0.0000 0.0000
;
International Tables for Crystallography
(1992, Vol. C, Table 6.1.1.4)
;
    'F' 'F' 0.0171 0.0103
;
International Tables for Crystallography
(1992, Vol. C, Tables 4.2.6.8 and 6.1.1.4)
;
    'N' 'N' 0.0061 0.0033
;
International Tables for Crystallography
(1992, Vol. C, Tables 4.2.6.8 and 6.1.1.4)
;
    'O' 'O' 0.0106 0.0060
;
International Tables for Crystallography
(1992, Vol. C, Tables 4.2.6.8 and 6.1.1.4)
;
    'S' 'S' 0.1246 0.1234
;
International Tables for Crystallography
(1992, Vol. C, Tables 4.2.6.8 and 6.1.1.4)
;
_computing_data_collection     'CrystalClear (Rigaku, 2006)'
_computing_cell_refinement     'CrystalClear (Rigaku, 2006)'
_computing_data_reduction     'CrystalClear (Rigaku, 2006)'
_computing_structure_solution
;
SIR2008 in <i>Il Milione</i> (Burla <i>et al.</i>, 2007)
;
_computing_structure_refinement     'SHELXL97 (Sheldrick, 2008)'
_computing_molecular_graphics
;
ORTEP-3 for Windows (Farrugia, 2012) and <i>Mercury</i> (Macrae <i>et
al.</i>, 2006)
;
_computing_publication_material     'CrystalStructure (Rigaku, 2010)'
loop_
    _atom_site_type_symbol
    _atom_site_label
    _atom_site_fract_x
    _atom_site_fract_y
    _atom_site_fract_z
    _atom_site_U_iso_or_equiv
    _atom_site_adp_type
    _atom_site_calc_flag
    _atom_site_refinement_flags
    _atom_site_occupancy
    _atom_site_symmetry_multiplicity
    _atom_site_disorder_assembly
    _atom_site_disorder_group
    S S1 0.92257(4) 0.464054(12) 0.18414(4) 0.02040(10) Uani d . 1.0 4 . .
    F F1 0.66717(16) 0.18005(4) 0.78913(15) 0.0472(3) Uani d . 1.0 4 . .
    O O1 1.28538(13) 0.37499(4) 0.83947(13) 0.0254(2) Uani d . 1.0 4 . .
    O O2 0.53419(13) 0.42791(4) 0.53528(13) 0.0240(2) Uani d . 1.0 4 . .
    N N1 0.81733(14) 0.42098(4) 0.47872(14) 0.0166(2) Uani d . 1.0 4 . .
    N N2 1.14408(15) 0.41667(4) 0.53118(15) 0.0180(2) Uani d . 1.0 4 . .
    C C1 0.95711(17) 0.43386(4) 0.39663(17) 0.0164(3) Uani d . 1.0 4 . .
    C C2 1.14023(17) 0.39352(5) 0.70131(17) 0.0186(3) Uani d . 1.0 4 . .
    C C3 0.91869(16) 0.39534(5) 0.67800(16) 0.0166(3) Uani d . 1.0 4 . .
    C C4 0.61024(17) 0.43576(5) 0.41600(18) 0.0187(3) Uani d . 1.0 4 . .
    C C5 0.49412(19) 0.45857(6) 0.21277(19) 0.0265(3) Uani d . 1.0 4 . .
    C C6 0.84028(17) 0.33792(5) 0.69937(17) 0.0184(3) Uani d . 1.0 4 . .
    C C7 0.7772(2) 0.32809(5) 0.8518(2) 0.0264(3) Uani d . 1.0 4 . .
    C C8 0.7187(3) 0.27457(6) 0.8832(2) 0.0338(4) Uani d . 1.0 4 . .
    C C9 0.7236(3) 0.23252(6) 0.7578(3) 0.0314(3) Uani d . 1.0 4 . .
    C C10 0.7823(3) 0.24057(6) 0.6034(2) 0.0304(3) Uani d . 1.0 4 . .
    C C11 0.8411(2) 0.29430(5) 0.57419(19) 0.0249(3) Uani d . 1.0 4 . .
    H H2 1.252(3) 0.4205(7) 0.513(3) 0.027(4) Uiso d . 1.0 4 . .
    H H3 0.9063 0.4211 0.7800 0.0199 Uiso calc R 1.0 4 . .
    H H5A 0.3491 0.4617 0.1885 0.0318 Uiso calc R 1.0 4 . .
    H H5B 0.5095 0.4333 0.1143 0.0318 Uiso calc R 1.0 4 . .
    H H5C 0.5474 0.4957 0.2019 0.0318 Uiso calc R 1.0 4 . .
    H H7 0.7738 0.3581 0.9356 0.0317 Uiso calc R 1.0 4 . .
    H H8 0.6765 0.2673 0.9884 0.0406 Uiso calc R 1.0 4 . .
    H H10 0.7828 0.2104 0.5189 0.0364 Uiso calc R 1.0 4 . .
    H H11 0.8822 0.3012 0.4681 0.0299 Uiso calc R 1.0 4 . .
loop_
    _atom_site_aniso_label
    _atom_site_aniso_U_11
    _atom_site_aniso_U_22
    _atom_site_aniso_U_33
    _atom_site_aniso_U_12
    _atom_site_aniso_U_13
    _atom_site_aniso_U_23
    S1 0.02194(17) 0.02105(16) 0.02123(17) 0.00019(10) 0.01181(13) 0.00233(10)
    F1 0.0632(7) 0.0242(5) 0.0522(6) -0.0180(4) 0.0208(5) 0.0062(4)
    O1 0.0181(5) 0.0278(5) 0.0267(5) 0.0001(4) 0.0052(4) 0.0056(4)
    O2 0.0175(4) 0.0300(5) 0.0283(5) 0.0008(4) 0.0131(4) 0.0028(4)
    N1 0.0148(5) 0.0173(5) 0.0188(5) -0.0003(4) 0.0078(4) 0.0014(4)
    N2 0.0141(5) 0.0196(5) 0.0223(5) -0.0004(4) 0.0095(4) -0.0004(4)
    C1 0.0170(5) 0.0122(5) 0.0220(6) -0.0019(4) 0.0099(5) -0.0034(4)
    C2 0.0183(6) 0.0156(5) 0.0231(6) -0.0024(4) 0.0094(5) -0.0016(4)
    C3 0.0162(6) 0.0163(6) 0.0179(6) -0.0008(4) 0.0075(5) 0.0006(4)
    C4 0.0153(6) 0.0183(6) 0.0235(6) -0.0011(5) 0.0087(5) -0.0018(5)
    C5 0.0174(6) 0.0386(8) 0.0229(6) 0.0029(5) 0.0072(5) 0.0036(5)
    C6 0.0151(5) 0.0180(6) 0.0218(6) -0.0016(4) 0.0072(5) 0.0006(5)
    C7 0.0316(7) 0.0243(7) 0.0279(7) -0.0064(5) 0.0168(6) -0.0020(5)
    C8 0.0424(8) 0.0321(8) 0.0323(7) -0.0116(6) 0.0205(7) 0.0034(6)
    C9 0.0326(7) 0.0207(6) 0.0370(8) -0.0097(6) 0.0098(6) 0.0061(6)
    C10 0.0363(8) 0.0187(6) 0.0353(8) -0.0058(6) 0.0135(6) -0.0051(5)
    C11 0.0284(7) 0.0219(6) 0.0278(7) -0.0035(5) 0.0146(6) -0.0022(5)
_geom_special_details
;
All e.s.d.'s (except the e.s.d. in the dihedral angle between two l.s. planes)
are estimated using the full covariance matrix. The cell e.s.d.'s are taken
into account individually in the estimation of e.s.d.'s in distances, angles
and torsion angles; correlations between e.s.d.'s in cell parameters are only
used when they are defined by crystal symmetry. An approximate (isotropic)
treatment of cell e.s.d.'s is used for estimating e.s.d.'s involving l.s.
planes.
;
loop_
    _geom_bond_atom_site_label_1
    _geom_bond_atom_site_label_2
    _geom_bond_site_symmetry_1
    _geom_bond_site_symmetry_2
    _geom_bond_distance
    _geom_bond_publ_flag
    S1 C1 . . 1.6454(13) no
    F1 C9 . . 1.3621(19) no
    O1 C2 . . 1.2073(13) no
    O2 C4 . . 1.2150(19) no
    N1 C1 . . 1.3899(19) no
    N1 C3 . . 1.4810(14) no
    N1 C4 . . 1.4053(16) no
    N2 C1 . . 1.3676(14) no
    N2 C2 . . 1.3762(18) no
    C2 C3 . . 1.5206(18) no
    C3 C6 . . 1.5111(18) no
    C4 C5 . . 1.4906(17) no
    C6 C7 . . 1.383(3) no
    C6 C11 . . 1.3900(19) no
    C7 C8 . . 1.391(2) no
    C8 C9 . . 1.372(3) no
    C9 C10 . . 1.370(3) no
    C10 C11 . . 1.392(2) no
    N2 H2 . . 0.84(2) no
    C3 H3 . . 1.000 no
    C5 H5A . . 0.980 no
    C5 H5B . . 0.980 no
    C5 H5C . . 0.980 no
    C7 H7 . . 0.950 no
    C8 H8 . . 0.950 no
    C10 H10 . . 0.950 no
    C11 H11 . . 0.950 no
loop_
    _geom_angle_atom_site_label_1
    _geom_angle_atom_site_label_2
    _geom_angle_atom_site_label_3
    _geom_angle_site_symmetry_1
    _geom_angle_site_symmetry_2
    _geom_angle_site_symmetry_3
    _geom_angle
    _geom_angle_publ_flag
    C1 N1 C3 . . . 111.61(9) no
    C1 N1 C4 . . . 130.13(10) no
    C3 N1 C4 . . . 117.51(11) no
    C1 N2 C2 . . . 114.14(12) no
    S1 C1 N1 . . . 130.27(8) no
    S1 C1 N2 . . . 123.36(11) no
    N1 C1 N2 . . . 106.37(11) no
    O1 C2 N2 . . . 126.05(13) no
    O1 C2 C3 . . . 127.51(13) no
    N2 C2 C3 . . . 106.44(9) no
    N1 C3 C2 . . . 101.43(11) no
    N1 C3 C6 . . . 114.97(9) no
    C2 C3 C6 . . . 111.93(10) no
    O2 C4 N1 . . . 116.01(10) no
    O2 C4 C5 . . . 123.27(12) no
    N1 C4 C5 . . . 120.71(13) no
    C3 C6 C7 . . . 119.42(11) no
    C3 C6 C11 . . . 120.67(13) no
    C7 C6 C11 . . . 119.82(12) no
    C6 C7 C8 . . . 120.39(14) no
    C7 C8 C9 . . . 118.04(17) no
    F1 C9 C8 . . . 118.03(16) no
    F1 C9 C10 . . . 118.50(14) no
    C8 C9 C10 . . . 123.48(15) no
    C9 C10 C11 . . . 117.85(14) no
    C6 C11 C10 . . . 120.41(15) no
    C1 N2 H2 . . . 123.1(10) no
    C2 N2 H2 . . . 122.7(10) no
    N1 C3 H3 . . . 109.392 no
    C2 C3 H3 . . . 109.399 no
    C6 C3 H3 . . . 109.408 no
    C4 C5 H5A . . . 109.473 no
    C4 C5 H5B . . . 109.477 no
    C4 C5 H5C . . . 109.470 no
    H5A C5 H5B . . . 109.474 no
    H5A C5 H5C . . . 109.461 no
    H5B C5 H5C . . . 109.473 no
    C6 C7 H7 . . . 119.804 no
    C8 C7 H7 . . . 119.807 no
    C7 C8 H8 . . . 120.984 no
    C9 C8 H8 . . . 120.972 no
    C9 C10 H10 . . . 121.071 no
    C11 C10 H10 . . . 121.082 no
    C6 C11 H11 . . . 119.797 no
    C10 C11 H11 . . . 119.789 no
loop_
    _geom_torsion_atom_site_label_1
    _geom_torsion_atom_site_label_2
    _geom_torsion_atom_site_label_3
    _geom_torsion_atom_site_label_4
    _geom_torsion_site_symmetry_1
    _geom_torsion_site_symmetry_2
    _geom_torsion_site_symmetry_3
    _geom_torsion_site_symmetry_4
    _geom_torsion
    _geom_torsion_publ_flag
    C1 N1 C3 C2 . . . . -1.25(11) no
    C1 N1 C3 C6 . . . . -122.21(10) no
    C3 N1 C1 S1 . . . . -178.11(9) no
    C3 N1 C1 N2 . . . . 1.32(11) no
    C1 N1 C4 O2 . . . . -166.54(10) no
    C1 N1 C4 C5 . . . . 14.60(17) no
    C4 N1 C1 S1 . . . . -8.49(18) no
    C4 N1 C1 N2 . . . . 170.93(10) no
    C3 N1 C4 O2 . . . . 2.57(15) no
    C3 N1 C4 C5 . . . . -176.29(9) no
    C4 N1 C3 C2 . . . . -172.31(9) no
    C4 N1 C3 C6 . . . . 66.73(13) no
    C1 N2 C2 O1 . . . . 179.24(10) no
    C1 N2 C2 C3 . . . . 0.04(12) no
    C2 N2 C1 S1 . . . . 178.64(9) no
    C2 N2 C1 N1 . . . . -0.83(12) no
    O1 C2 C3 N1 . . . . -178.48(12) no
    O1 C2 C3 C6 . . . . -55.41(16) no
    N2 C2 C3 N1 . . . . 0.71(11) no
    N2 C2 C3 C6 . . . . 123.78(9) no
    N1 C3 C6 C7 . . . . -126.90(11) no
    N1 C3 C6 C11 . . . . 56.50(14) no
    C2 C3 C6 C7 . . . . 118.06(11) no
    C2 C3 C6 C11 . . . . -58.54(12) no
    C3 C6 C7 C8 . . . . -175.27(9) no
    C3 C6 C11 C10 . . . . 175.46(9) no
    C7 C6 C11 C10 . . . . -1.12(16) no
    C11 C6 C7 C8 . . . . 1.35(17) no
    C6 C7 C8 C9 . . . . -0.67(18) no
    C7 C8 C9 F1 . . . . 179.71(11) no
    C7 C8 C9 C10 . . . . -0.3(2) no
    F1 C9 C10 C11 . . . . -179.49(10) no
    C8 C9 C10 C11 . . . . 0.5(2) no
    C9 C10 C11 C6 . . . . 0.21(18) no
loop_
    _geom_hbond_atom_site_label_D
    _geom_hbond_atom_site_label_H
    _geom_hbond_atom_site_label_A
    _geom_hbond_site_symmetry_D
    _geom_hbond_site_symmetry_H
    _geom_hbond_site_symmetry_A
    _geom_hbond_distance_DH
    _geom_hbond_distance_HA
    _geom_hbond_distance_DA
    _geom_hbond_angle_DHA
    _geom_hbond_publ_flag
    N2 H2 O2 . . 1_655 0.84(2) 1.96(2) 2.7836(16) 167(2) yes
_iucr_refine_instructions_details
;
TITL 1Ac54FPTH
CELL  0.71070 7.13270 23.85200 7.34370 90.000 113.541 90.000
ZERR  4 0.00090 0.00270 0.00100 0.000 0.003 0.000
LATT 1
SYMM .50-X, .50+Y, .50-Z
SFAC C H F N O S
UNIT 44 36 4 8 8 4
SHEL 99999.000000 0.000000
L.S. 100
FMAP 2
PLAN -25
WPDB -2
HTAB
BOND $H
CONF
LIST 4
TEMP -149.8
ACTA
SIZE 0.300 0.100 0.080
WGHT    0.044100    0.404400
FVAR       1.19837
S1    6    0.922575    0.464054    0.184137    11.00000    0.02194    0.02105 =
         0.02123    0.00233    0.01181    0.00019
F1    3    0.667169    0.180051    0.789126    11.00000    0.06321    0.02422 =
         0.05219    0.00619    0.02083   -0.01804
O1    5    1.285376    0.374990    0.839468    11.00000    0.01807    0.02777 =
         0.02671    0.00563    0.00517    0.00011
O2    5    0.534186    0.427912    0.535283    11.00000    0.01746    0.03000 =
         0.02831    0.00283    0.01311    0.00079
N1    4    0.817328    0.420977    0.478716    11.00000    0.01479    0.01730 =
         0.01880    0.00141    0.00781   -0.00027
N2    4    1.144081    0.416668    0.531185    11.00000    0.01409    0.01957 =
         0.02230   -0.00045    0.00947   -0.00038
C1    1    0.957111    0.433865    0.396632    11.00000    0.01698    0.01219 =
         0.02195   -0.00343    0.00993   -0.00186
C2    1    1.140233    0.393523    0.701312    11.00000    0.01828    0.01556 =
         0.02306   -0.00157    0.00938   -0.00239
C3    1    0.918690    0.395343    0.678004    11.00000    0.01622    0.01634 =
         0.01794    0.00062    0.00754   -0.00083
AFIX  13
H3    2    0.906279    0.421116    0.780021    11.00000   -1.20000
AFIX   0
C4    1    0.610240    0.435759    0.416003    11.00000    0.01530    0.01830 =
         0.02351   -0.00177    0.00867   -0.00114
C5    1    0.494117    0.458571    0.212769    11.00000    0.01739    0.03855 =
         0.02288    0.00359    0.00720    0.00290
AFIX 137
H5A   2    0.349068    0.461657    0.188537    11.00000   -1.20000
H5B   2    0.509503    0.433339    0.114315    11.00000   -1.20000
H5C   2    0.547441    0.495716    0.201845    11.00000   -1.20000
AFIX   0
C6    1    0.840278    0.337924    0.699370    11.00000    0.01511    0.01804 =
         0.02182    0.00060    0.00715   -0.00159
C7    1    0.777164    0.328093    0.851830    11.00000    0.03163    0.02433 =
         0.02788   -0.00199    0.01682   -0.00640
AFIX  43
H7    2    0.773777    0.358083    0.935591    11.00000   -1.20000
AFIX   0
C8    1    0.718647    0.274567    0.883202    11.00000    0.04241    0.03207 =
         0.03229    0.00345    0.02051   -0.01156
AFIX  43
H8    2    0.676468    0.267341    0.988384    11.00000   -1.20000
AFIX   0
C9    1    0.723624    0.232517    0.757815    11.00000    0.03256    0.02067 =
         0.03701    0.00609    0.00978   -0.00974
C10   1    0.782299    0.240567    0.603365    11.00000    0.03631    0.01873 =
         0.03529   -0.00513    0.01353   -0.00583
AFIX  43
H10   2    0.782783    0.210441    0.518935    11.00000   -1.20000
AFIX   0
C11   1    0.841154    0.294300    0.574192    11.00000    0.02840    0.02187 =
         0.02775   -0.00215    0.01460   -0.00352
AFIX  43
H11   2    0.882188    0.301212    0.468063    11.00000   -1.20000
AFIX   0
H2    2    1.252265    0.420499    0.513110    11.00000    0.02659
HKLF 4
REM  1Ac54FPTH
REM R1 =  0.0314 for   2418 Fo > 4sig(Fo)  and  0.0336 for all   2612 data
REM    159 parameters refined using      0 restraints
END
WGHT      0.0441      0.4044
REM Highest difference peak  0.320,  deepest hole -0.226,  1-sigma level  0.044
Q1    1   1.0216  0.3929  0.6831  11.00000  0.05    0.32
Q2    1   0.8647  0.4099  0.5772  11.00000  0.05    0.31
Q3    1   0.8794  0.3654  0.6800  11.00000  0.05    0.30
Q4    1   0.5523  0.4498  0.3245  11.00000  0.05    0.25
Q5    1   0.8858  0.3148  0.6710  11.00000  0.05    0.24
Q6    1   0.7530  0.3001  0.8610  11.00000  0.05    0.24
Q7    1   0.7729  0.3354  0.7489  11.00000  0.05    0.23
Q8    1   0.8815  0.4277  0.4344  11.00000  0.05    0.22
Q9    1   0.7750  0.2519  0.8445  11.00000  0.05    0.21
Q10   1   0.8044  0.3224  0.6181  11.00000  0.05    0.21
Q11   1   1.0562  0.4206  0.4598  11.00000  0.05    0.20
Q12   1   0.7643  0.2685  0.5620  11.00000  0.05    0.19
Q13   1   1.1529  0.4087  0.6191  11.00000  0.05    0.19
Q14   1   0.9468  0.4579  0.3146  11.00000  0.05    0.19
Q15   1   0.8154  0.2363  0.7191  11.00000  0.05    0.18
Q16   1   0.7204  0.2395  0.6553  11.00000  0.05    0.18
Q17   1   0.7316  0.4268  0.4431  11.00000  0.05    0.18
Q18   1   0.7133  0.1639  0.7217  11.00000  0.05    0.18
Q19   1   0.8498  0.4617  0.2801  11.00000  0.05    0.15
Q20   1   1.2065  0.3691  0.7448  11.00000  0.05    0.14
Q21   1   0.3313  0.4275  0.1668  11.00000  0.05    0.14
Q22   1   0.7956  0.3110  0.3971  11.00000  0.05    0.14
Q23   1   1.2182  0.3990  0.7977  11.00000  0.05    0.14
Q24   1   0.5475  0.4651  0.1362  11.00000  0.05    0.13
Q25   1   1.3255  0.4291  0.8272  11.00000  0.05    0.13
;
