# Supplementary material for: 1-Acetyl-5-(4-fluoro­phen­yl)-2-sulfanyl­ideneimidazolidin-4-one
Source: Acta Crystallogr Sect E Struct Rep Online. 2013 Oct 23;69(Pt 11):o1699. doi: 10.1107/S1600536813028560 (PMC3884349; doi:10.1107/S1600536813028560)
Supplement: Supplementary file 2 [file e-69-o1699-Isup2.hkl]

# 
# h,k,l, Fc-squared, Fo-squared, sigma(Fo-squared) and status flag 
# 
data_I
_shelx_title ' 1Ac54FPTH' 
_shelx_refln_list_code          4 
_shelx_F_calc_maximum       82.90 
_exptl_crystal_F_000       520.00 
_reflns_d_resolution_high  0.7702 
 
loop_ 
 _symmetry_equiv_pos_as_xyz 
 'x, y, z' 
 '-x+1/2, y+1/2, -z+1/2' 
 '-x, -y, -z' 
 'x-1/2, -y-1/2, z-1/2' 
 
_cell_length_a     7.1327 
_cell_length_b    23.8520 
_cell_length_c     7.3437 
_cell_angle_alpha  90.000 
_cell_angle_beta  113.541 
_cell_angle_gamma  90.000 
 
_shelx_F_squared_multiplier     1.000 
 
loop_ 
 _refln_index_h 
 _refln_index_k 
 _refln_index_l 
 _refln_F_squared_calc 
 _refln_F_squared_meas 
 _refln_F_squared_sigma 
 _refln_observed_status 
   2   0   0     1834.90     1910.06     15.26 o 
   4   0   0       33.07       33.46      1.93 o 
   6   0   0       16.06       13.96      1.74 o 
   8   0   0       78.40       75.54      3.40 o 
   2   1   0      218.19      260.08      1.76 o 
   3   1   0     2843.26     3067.52     30.77 o 
   4   1   0        2.06        4.00      0.51 o 
   5   1   0      681.57      688.89      8.83 o 
   6   1   0      148.22      127.97      2.37 o 
   7   1   0      156.55      143.19      3.23 o 
   8   1   0       25.22       21.88      5.41 o 
   1   2   0      346.31      321.92      2.09 o 
   3   2   0     2292.12     2360.77     15.40 o 
   4   2   0      247.98      278.79      2.54 o 
   5   2   0      592.77      592.34      7.67 o 
   6   2   0      171.85      171.38      2.52 o 
   7   2   0       37.86       28.33      2.10 o 
   8   2   0       36.94       37.70      3.05 o 
   1   3   0      930.96      879.94      5.48 o 
   2   3   0      204.09      204.57      1.67 o 
   3   3   0      992.04     1023.24      5.42 o 
   4   3   0       40.68       35.04      0.91 o 
   5   3   0      294.46      303.21      3.62 o 
   6   3   0      701.70      659.57      8.54 o 
   7   3   0      617.36      661.65     10.83 o 
   8   3   0      288.08      294.72     10.85 o 
   0   4   0       73.32       87.19      1.45 o 
   1   4   0      504.26      510.75      4.31 o 
   2   4   0      255.05      248.81      4.50 o 
   3   4   0     3099.95     3030.08     19.87 o 
   4   4   0      197.46      226.17      2.54 o 
   5   4   0     1148.37     1200.24     12.97 o 
   6   4   0      244.07      254.12      3.78 o 
   7   4   0        8.21        6.68      0.94 o 
   8   4   0        5.49        5.88      1.57 o 
   1   5   0       79.91       90.60      2.03 o 
   2   5   0      132.24      114.43      1.28 o 
   3   5   0        3.40        2.91      0.57 o 
   4   5   0      791.48      759.78      7.21 o 
   5   5   0       14.89       20.53      1.48 o 
   6   5   0       13.18       12.53      1.28 o 
   7   5   0       98.04      106.86      4.75 o 
   8   5   0        3.90        3.06      1.54 o 
   1   6   0     3835.33     3915.62     82.34 o 
   2   6   0      123.77      139.14      1.21 o 
   3   6   0     1160.44     1146.51      7.04 o 
   4   6   0       35.57       33.79      2.52 o 
   5   6   0      210.96      221.28      3.11 o 
   6   6   0        0.00        0.21      0.29 o 
   7   6   0        0.03        0.14      0.43 o 
   8   6   0        4.36        1.88      1.45 o 
   1   7   0        9.90        9.76      1.86 o 
   2   7   0     1110.28     1110.51      6.68 o 
   3   7   0      882.73      887.15      7.05 o 
   4   7   0      532.53      503.82      5.43 o 
   5   7   0       19.40       19.69      1.56 o 
   6   7   0        6.55        5.56      0.70 o 
   7   7   0        1.01        0.53      0.55 o 
   8   7   0       12.54        9.45      4.16 o 
   0   8   0     6044.00     6078.38     62.80 o 
   1   8   0      750.37      731.47      4.83 o 
   2   8   0     1904.54     1983.13     17.40 o 
   3   8   0      284.81      272.18      3.54 o 
   4   8   0      304.91      320.63      3.86 o 
   5   8   0       17.55       16.13      1.22 o 
   6   8   0      184.36      167.94      4.36 o 
   7   8   0      130.21      120.26      2.85 o 
   8   8   0        4.54        4.73      1.44 o 
   1   9   0        0.49        7.09      5.23 o 
   2   9   0     2320.76     2252.63     13.76 o 
   3   9   0      711.33      743.99      7.32 o 
   4   9   0      394.44      379.15      4.27 o 
   5   9   0      255.20      254.67      3.90 o 
   6   9   0        0.08        0.30      0.38 o 
   7   9   0      300.06      319.03      4.06 o 
   8   9   0       20.64       16.66      4.67 o 
   0  10   0      669.09      703.55      4.95 o 
   1  10   0      561.48      634.00      4.02 o 
   2  10   0      281.74      257.53      2.28 o 
   3  10   0      895.73      886.88     11.81 o 
   4  10   0      488.60      513.91      7.90 o 
   5  10   0       90.98       85.69      2.68 o 
   6  10   0      189.20      209.90      4.79 o 
   7  10   0      108.81      102.18      3.42 o 
   8  10   0        7.33        6.75      1.66 o 
   1  11   0      395.25      454.91      3.66 o 
   2  11   0      765.38      727.67      8.73 o 
   3  11   0     2126.13     2202.41     21.11 o 
   4  11   0      688.37      708.31     12.35 o 
   5  11   0      761.70      762.26     12.39 o 
   6  11   0        0.34        0.64      0.41 o 
   7  11   0      162.08      168.30      3.57 o 
   0  12   0      100.82      139.26      2.20 o 
   1  12   0      312.85      323.29      3.41 o 
   2  12   0      804.50      882.06      7.57 o 
   3  12   0       57.67       77.99      1.19 o 
   4  12   0        0.89        1.31      0.44 o 
   5  12   0      229.13      221.24      5.09 o 
   6  12   0      413.98      419.47     14.10 o 
   7  12   0       96.71       91.98      2.91 o 
   1  13   0     1144.09     1152.77     10.80 o 
   2  13   0       25.68       25.31      1.44 o 
   3  13   0      100.39       90.63      1.38 o 
   4  13   0      263.96      246.48      4.04 o 
   5  13   0      898.76      907.64     20.74 o 
   6  13   0        3.30        2.78      0.75 o 
   7  13   0      233.48      247.81      5.89 o 
   0  14   0      827.04      866.39      9.30 o 
   1  14   0       73.00       68.08      1.79 o 
   2  14   0        0.66        0.65      0.38 o 
   3  14   0      153.00      160.83      2.29 o 
   4  14   0      108.98       91.19      2.96 o 
   5  14   0        3.86        2.64      0.72 o 
   6  14   0      356.65      367.07      6.97 o 
   7  14   0       21.57       13.61      3.28 o 
   1  15   0     1710.32     1758.66     16.11 o 
   2  15   0        3.28        3.70      0.53 o 
   3  15   0      107.88      115.29      1.89 o 
   4  15   0      206.84      201.71      3.56 o 
   5  15   0      378.17      382.42      8.19 o 
   6  15   0      104.18      108.66      2.94 o 
   7  15   0      251.26      253.81      7.55 o 
   0  16   0       49.63       35.55      1.58 o 
   1  16   0      240.16      255.20      6.33 o 
   2  16   0       95.36       94.35      1.96 o 
   3  16   0      143.24      136.08      1.92 o 
   4  16   0      198.60      196.28      3.91 o 
   5  16   0       58.23       57.35      2.14 o 
   6  16   0       49.74       50.76      3.08 o 
   7  16   0      178.57      182.08      8.58 o 
   1  17   0      474.57      490.76      6.28 o 
   2  17   0      455.14      420.64      5.11 o 
   3  17   0       99.56      105.75      2.77 o 
   4  17   0      745.29      755.63     12.37 o 
   5  17   0      152.71      150.72      7.79 o 
   6  17   0       42.32       37.35      5.34 o 
   7  17   0       35.47       34.82      5.41 o 
   0  18   0       14.15       11.45      2.04 o 
   1  18   0      904.28      909.89     11.90 o 
   2  18   0      112.85      102.01      2.82 o 
   3  18   0        0.40        0.61      0.35 o 
   4  18   0       33.31       34.10      0.96 o 
   5  18   0        0.08       -0.21      0.70 o 
   6  18   0        0.27        1.69      0.72 o 
   1  19   0        4.99        6.38      2.57 o 
   2  19   0      551.08      564.48      7.91 o 
   3  19   0       12.42       12.09      1.10 o 
   4  19   0      245.08      255.27      4.49 o 
   5  19   0        2.85        2.28      0.87 o 
   6  19   0        0.11        1.04      0.65 o 
   0  20   0     1346.81     1388.09     47.49 o 
   1  20   0      332.46      326.23      6.79 o 
   2  20   0      247.43      262.50      5.03 o 
   3  20   0      108.01      117.36      2.38 o 
   4  20   0      159.04      160.84      3.61 o 
   5  20   0       84.03       84.06      4.29 o 
   6  20   0        0.16        0.30      0.79 o 
   1  21   0        1.57        2.90      1.21 o 
   2  21   0       35.44       35.09      1.82 o 
   3  21   0       12.20       10.87      1.00 o 
   4  21   0      236.87      252.68      5.62 o 
   5  21   0       53.26       51.85      4.01 o 
   6  21   0        0.44        1.39      0.68 o 
   0  22   0        9.06        8.12      1.40 o 
   1  22   0      277.43      287.94      6.22 o 
   2  22   0      109.99      107.69      3.41 o 
   3  22   0       56.05       57.23      2.58 o 
   4  22   0       39.33       36.62      3.97 o 
   5  22   0       37.24       36.24      4.18 o 
   1  23   0       18.10       19.93      2.54 o 
   2  23   0      926.99      983.01     16.63 o 
   3  23   0       81.18       88.16      8.29 o 
   4  23   0       71.81       75.87      3.06 o 
   5  23   0       27.25       27.79      2.93 o 
   0  24   0      165.00      181.31      6.59 o 
   1  24   0       87.26       91.85      2.80 o 
   2  24   0       29.37       25.97      5.53 o 
   3  24   0      552.20      558.44      7.86 o 
   4  24   0        0.28        1.27      1.13 o 
   5  24   0        9.47       11.31      1.71 o 
   1  25   0       61.46       65.33      3.37 o 
   2  25   0        2.01        1.95      0.69 o 
   3  25   0      104.19      106.77      2.51 o 
   4  25   0      288.63      290.67      6.90 o 
   5  25   0       93.00       83.23     14.82 o 
   0  26   0      531.78      589.89     28.09 o 
   1  26   0       66.25       63.27      2.53 o 
   2  26   0       67.78       63.36      3.64 o 
   3  26   0       73.08       70.66      2.19 o 
   4  26   0        0.01       -0.33      2.03 o 
   1  27   0      169.14      163.61      4.15 o 
   2  27   0        2.61        1.86      0.84 o 
   3  27   0       21.69       15.19      2.41 o 
   4  27   0      106.00      117.69      6.32 o 
   0  28   0      572.77      592.71     31.32 o 
   1  28   0       13.38       16.26      2.08 o 
   2  28   0      430.52      486.53      8.98 o 
   3  28   0      143.42      141.34      6.68 o 
   1  29   0      220.40      245.56      5.89 o 
   2  29   0       13.95       13.00      3.69 o 
   0  30   0      545.27      640.96     26.01 o 
   1  30   0        2.47        3.12      1.17 o 
   2  30   0       88.13       72.79      6.46 o 
  -7   0   1        0.17        2.15      0.72 o 
  -5   0   1     1831.41     1904.81     28.16 o 
  -3   0   1      278.09      328.13      3.28 o 
  -1   0   1      421.16      458.79      8.72 o 
   5   0   1      150.67      136.77      2.37 o 
   7   0   1      172.66      163.90      5.95 o 
  -8   1   1       17.41       16.25      2.94 o 
  -7   1   1      463.41      451.67     10.58 o 
  -6   1   1      439.41      433.36      5.21 o 
  -5   1   1       53.35       59.79      1.26 o 
  -4   1   1      511.57      429.48      3.41 o 
  -3   1   1      120.62      101.71      1.03 o 
  -2   1   1      840.73      868.45      3.65 o 
  -1   1   1      661.50      654.81      5.78 o 
   1   1   1      165.01      187.77      1.60 o 
   2   1   1       11.06        6.14      0.56 o 
   3   1   1       18.89       25.79      0.89 o 
   4   1   1     1993.71     2090.97     16.97 o 
   5   1   1       90.13       85.21      1.21 o 
   6   1   1      156.30      148.07      2.60 o 
   7   1   1       23.01       21.41      2.36 o 
  -8   2   1       33.31       34.48      3.61 o 
  -7   2   1       29.26       30.90      1.20 o 
  -6   2   1       31.21       30.56      1.17 o 
  -5   2   1      267.85      271.24      3.35 o 
  -4   2   1       45.24       64.76      1.05 o 
  -3   2   1      413.78      337.99      1.88 o 
  -2   2   1     4672.04     4441.78     54.63 o 
   0   2   1      869.57      857.93      4.26 o 
   2   2   1      238.04      247.34      1.43 o 
   3   2   1       24.05       19.27      0.59 o 
   4   2   1       19.89       17.00      1.19 o 
   5   2   1       22.31       22.72      0.77 o 
   6   2   1        5.95        7.25      0.82 o 
   7   2   1       92.79       93.31      2.03 o 
  -8   3   1        8.13        9.74      2.36 o 
  -7   3   1      776.62      765.88     18.21 o 
  -6   3   1      133.37      111.15      1.95 o 
  -5   3   1      407.75      421.25      4.96 o 
  -4   3   1      377.27      347.90      2.88 o 
  -3   3   1      115.76      112.16      0.99 o 
  -2   3   1     2836.58     2845.71     18.00 o 
  -1   3   1      540.09      487.51      2.21 o 
   0   3   1        5.92        9.31      0.46 o 
   1   3   1       24.48       39.16      0.58 o 
   3   3   1      211.22      203.66      1.78 o 
   4   3   1      356.28      368.88      3.43 o 
   5   3   1      208.61      208.16      3.61 o 
   6   3   1      181.69      173.92      2.61 o 
   7   3   1       30.67       38.22      1.56 o 
  -8   4   1        1.12        2.80      0.92 o 
  -7   4   1        0.50        0.41      0.46 o 
  -6   4   1      512.17      504.14      4.98 o 
  -5   4   1      303.83      289.93      4.46 o 
  -4   4   1      606.29      616.83      5.51 o 
  -3   4   1     4285.52     4440.09     28.91 o 
  -2   4   1     5357.17     5088.08     31.74 o 
  -1   4   1     2814.34     2737.89     10.23 o 
   0   4   1     3294.72     3272.53     24.25 o 
   1   4   1      290.10      296.54      1.66 o 
   2   4   1       65.40       63.89      0.79 o 
   3   4   1     1277.40     1265.37      8.92 o 
   4   4   1      124.38      123.31      1.72 o 
   5   4   1        3.94        3.83      0.58 o 
   6   4   1        4.82        0.84      0.28 o 
   7   4   1        6.96        6.41      1.24 o 
  -8   5   1      225.71      240.28      5.37 o 
  -7   5   1      701.22      726.81     14.65 o 
  -6   5   1      110.51       96.75      2.30 o 
  -5   5   1      620.09      620.26      9.56 o 
  -4   5   1      804.35      868.86      8.91 o 
  -3   5   1        2.24        0.48      0.26 o 
  -2   5   1      554.70      579.21      2.76 o 
  -1   5   1      154.74      169.83      1.20 o 
   1   5   1     1442.17     1421.66      7.25 o 
   2   5   1        1.66        1.40      0.24 o 
   3   5   1        3.44        4.55      0.48 o 
   4   5   1      501.49      492.69      4.45 o 
   5   5   1      138.84      142.45      2.84 o 
   6   5   1       18.13       16.95      1.53 o 
   7   5   1       59.63       58.89      2.56 o 
  -8   6   1      130.95      141.33      3.63 o 
  -7   6   1        2.39        4.00      0.63 o 
  -6   6   1      407.50      406.35      7.60 o 
  -5   6   1      281.71      279.54      5.72 o 
  -4   6   1      505.56      513.82      5.93 o 
  -3   6   1     1123.04     1158.55      6.48 o 
  -2   6   1      591.76      561.43      2.74 o 
  -1   6   1     1483.91     1430.17      7.02 o 
   1   6   1      198.04      203.01      1.56 o 
   2   6   1      110.33      135.78      1.22 o 
   3   6   1      758.38      836.98      6.46 o 
   4   6   1      806.90      799.50      9.31 o 
   5   6   1      854.70      838.97     11.27 o 
   6   6   1      147.65      143.83      2.70 o 
   7   6   1      114.26      102.49      2.84 o 
  -8   7   1        3.48        2.52      0.70 o 
  -7   7   1      230.12      222.78      7.56 o 
  -6   7   1      550.21      544.53      9.64 o 
  -5   7   1      374.66      362.12      6.03 o 
  -4   7   1      268.33      291.47      3.20 o 
  -3   7   1      151.82      169.93      1.58 o 
  -2   7   1      566.22      619.71      2.99 o 
  -1   7   1     4065.23     3989.65     20.31 o 
   1   7   1      525.29      496.32      2.60 o 
   2   7   1        2.67        7.59      0.68 o 
   3   7   1       13.21        7.51      0.51 o 
   4   7   1        0.47        1.14      0.45 o 
   5   7   1     2283.23     2281.56     23.94 o 
   6   7   1       11.63        9.18      1.16 o 
   7   7   1       87.09       82.11      3.51 o 
  -8   8   1      239.24      254.59      5.73 o 
  -7   8   1       21.77       20.13      2.02 o 
  -6   8   1       19.37       17.65      1.83 o 
  -5   8   1      327.34      332.81      5.00 o 
  -4   8   1      291.50      308.61      5.56 o 
  -3   8   1       28.34       30.03      1.23 o 
  -2   8   1     3708.12     3772.56     20.22 o 
  -1   8   1     1108.38     1118.27      4.86 o 
   0   8   1     4139.89     4103.22     16.38 o 
   1   8   1      179.17      169.08      1.49 o 
   2   8   1      584.41      663.08      4.10 o 
   3   8   1      540.11      591.71      4.98 o 
   4   8   1      264.99      260.48      3.79 o 
   5   8   1      112.08      110.06      2.31 o 
   6   8   1      410.27      390.45      6.74 o 
   7   8   1      215.10      200.79      6.33 o 
  -8   9   1       83.23       87.78      3.18 o 
  -7   9   1      143.68      151.17      4.08 o 
  -6   9   1      292.72      260.26      6.33 o 
  -5   9   1       58.00       60.32      2.20 o 
  -4   9   1     2006.18     2086.15     23.31 o 
  -3   9   1      396.65      386.40      3.62 o 
  -2   9   1      201.12      234.63      2.06 o 
  -1   9   1      704.61      729.45      5.11 o 
   0   9   1     1092.54     1114.90      5.88 o 
   1   9   1      145.56      132.72      1.33 o 
   2   9   1        0.65        0.00      0.27 o 
   3   9   1      903.70      944.85      7.44 o 
   4   9   1      386.78      394.55      5.48 o 
   5   9   1      780.32      788.16     14.15 o 
   6   9   1       79.00       73.51      3.90 o 
   7   9   1      553.56      555.78     13.73 o 
  -8  10   1       59.21       63.13      2.93 o 
  -7  10   1       33.49       34.54      2.46 o 
  -6  10   1       14.97       14.37      2.01 o 
  -5  10   1      635.17      657.34     13.26 o 
  -4  10   1        0.04        0.08      0.52 o 
  -3  10   1     2834.47     3037.76     25.01 o 
  -2  10   1      309.54      273.82      2.14 o 
  -1  10   1      977.62     1084.11      5.84 o 
   0  10   1       47.00       40.75      2.07 o 
   1  10   1      497.72      494.44      3.15 o 
   2  10   1      642.95      664.31      5.13 o 
   3  10   1      208.50      209.06      2.35 o 
   4  10   1       18.92       19.16      1.09 o 
   5  10   1        2.63        2.34      0.96 o 
   6  10   1      352.04      353.25      6.50 o 
   7  10   1       12.69       12.32      2.30 o 
  -8  11   1        0.99        1.45      0.77 o 
  -7  11   1       14.39       16.87      1.85 o 
  -6  11   1       14.41       11.55      1.78 o 
  -5  11   1       53.23       51.54      2.08 o 
  -4  11   1      428.82      403.87      5.66 o 
  -3  11   1      121.40      102.22      1.45 o 
  -2  11   1     2386.21     2415.10     12.04 o 
  -1  11   1      120.27      120.77      1.52 o 
   0  11   1     4296.65     4486.72     28.81 o 
   1  11   1        5.11       11.12      1.66 o 
   2  11   1      381.34      364.59      3.25 o 
   3  11   1      815.70      873.48      7.50 o 
   4  11   1      164.74      153.82      2.41 o 
   5  11   1      217.65      206.20      3.87 o 
   6  11   1       41.39       42.65      3.19 o 
   7  11   1      215.25      235.49      6.62 o 
  -8  12   1        8.36        4.67      1.05 o 
  -7  12   1        2.85        2.11      0.84 o 
  -6  12   1       49.66       46.97      3.06 o 
  -5  12   1      505.28      536.05     14.43 o 
  -4  12   1      130.65      128.49      2.83 o 
  -3  12   1      410.52      396.09      4.26 o 
  -2  12   1       14.37       11.28      1.24 o 
  -1  12   1     1594.81     1755.48      9.65 o 
   0  12   1       28.46       45.44      1.61 o 
   1  12   1     2807.44     2945.85     25.91 o 
   2  12   1        1.09        0.49      0.33 o 
   3  12   1       41.22       48.12      1.01 o 
   4  12   1       13.88       13.51      1.30 o 
   5  12   1       21.67       22.55      1.30 o 
   6  12   1        1.99        1.14      0.65 o 
   7  12   1       11.56        7.32      2.20 o 
  -8  13   1        2.49        3.03      1.03 o 
  -7  13   1       37.32       35.05      2.83 o 
  -6  13   1       64.03       60.67      2.30 o 
  -5  13   1       48.38       47.10      3.25 o 
  -4  13   1      582.04      568.01      9.81 o 
  -3  13   1      203.57      208.74      2.72 o 
  -2  13   1        2.63        4.56      0.52 o 
  -1  13   1      361.93      352.95      4.17 o 
   0  13   1     1834.77     1873.81     14.21 o 
   1  13   1      584.94      654.27      8.75 o 
   2  13   1     1043.77     1043.21      8.92 o 
   3  13   1       62.21       61.24      1.48 o 
   4  13   1      211.59      207.21      4.64 o 
   5  13   1       16.49       15.70      2.52 o 
   6  13   1        5.79        4.85      1.07 o 
   7  13   1        4.59        3.62      1.29 o 
  -7  14   1        1.11        1.75      0.78 o 
  -6  14   1       65.07       59.09      2.49 o 
  -5  14   1       26.21       27.56      2.31 o 
  -4  14   1      243.16      240.30      4.31 o 
  -3  14   1     1185.80     1232.30     13.46 o 
  -2  14   1      318.56      354.75      3.50 o 
  -1  14   1      115.78      117.59      1.59 o 
   0  14   1       31.06       34.77      2.02 o 
   1  14   1       12.88       18.11      1.48 o 
   2  14   1      271.82      301.70      3.68 o 
   3  14   1       68.67       72.72      1.47 o 
   4  14   1       60.34       60.57      1.86 o 
   5  14   1       37.98       35.82      1.51 o 
   6  14   1        2.73        2.30      0.80 o 
   7  14   1       59.63       57.69      2.66 o 
  -7  15   1       41.28       36.52      2.75 o 
  -6  15   1        0.16        0.91      0.79 o 
  -5  15   1       10.45       10.85      1.38 o 
  -4  15   1      129.02      124.32      3.06 o 
  -3  15   1       89.29       92.53      1.94 o 
  -2  15   1       63.22       55.61      1.58 o 
  -1  15   1       16.62       13.38      0.90 o 
   0  15   1     2121.07     2191.28     16.45 o 
   1  15   1       40.07       34.07      1.18 o 
   2  15   1      697.33      705.39      8.25 o 
   3  15   1      262.32      262.42      3.86 o 
   4  15   1      224.60      229.25      4.74 o 
   5  15   1        0.97        0.71      0.68 o 
   6  15   1       60.28       61.29      2.50 o 
  -7  16   1       71.06       73.95      3.48 o 
  -6  16   1       28.64       23.07      2.25 o 
  -5  16   1        3.62        2.60      0.83 o 
  -4  16   1       33.82       27.80      1.11 o 
  -3  16   1      220.74      208.10      3.19 o 
  -2  16   1      111.84      108.64      1.79 o 
  -1  16   1        0.23       -0.19      0.34 o 
   0  16   1      245.70      239.36      6.76 o 
   1  16   1        3.63        3.36      0.65 o 
   2  16   1       21.80       21.61      1.95 o 
   3  16   1      640.08      662.12      8.61 o 
   4  16   1      293.27      295.08      5.59 o 
   5  16   1       14.38       11.68      1.33 o 
   6  16   1       38.47       34.33      4.24 o 
  -7  17   1       47.17       47.42      2.55 o 
  -6  17   1      286.44      289.58      4.87 o 
  -5  17   1        3.19        1.72      0.71 o 
  -4  17   1       41.62       36.29      1.49 o 
  -3  17   1      108.01      111.02      2.45 o 
  -2  17   1        0.04       -0.13      0.44 o 
  -1  17   1       88.05       80.76      1.59 o 
   0  17   1       88.22       83.49      2.05 o 
   1  17   1      851.29      905.17     15.43 o 
   2  17   1     2413.33     2441.04     23.88 o 
   3  17   1       25.95       19.29      1.39 o 
   4  17   1        0.08        0.80      0.96 o 
   5  17   1      465.47      480.60      8.73 o 
   6  17   1       21.74       25.99      2.64 o 
  -7  18   1       26.63       26.42      2.94 o 
  -6  18   1      149.97      160.59      4.18 o 
  -5  18   1      229.15      229.84      5.46 o 
  -4  18   1      419.19      416.99      7.00 o 
  -3  18   1      140.57      150.65      4.47 o 
  -2  18   1       68.11       69.41      1.67 o 
  -1  18   1      217.94      206.77      4.11 o 
   0  18   1        9.51       11.65      1.06 o 
   1  18   1      365.95      349.32      5.75 o 
   2  18   1      483.14      484.76     10.68 o 
   3  18   1      318.66      313.87      5.18 o 
   4  18   1        0.03        0.08      0.27 o 
   5  18   1       24.53       21.95      3.13 o 
   6  18   1       85.48       87.86      3.25 o 
  -7  19   1       28.74       29.04      2.55 o 
  -6  19   1       99.05      105.01      5.56 o 
  -5  19   1      267.28      263.13      6.08 o 
  -4  19   1      284.36      275.25      4.78 o 
  -3  19   1      546.95      517.50      7.81 o 
  -2  19   1       67.80       58.62      2.08 o 
  -1  19   1      142.43      141.68      2.75 o 
   0  19   1        0.75        0.26      0.88 o 
   1  19   1       16.10       15.53      2.13 o 
   2  19   1        2.34        1.35      0.71 o 
   3  19   1      486.30      484.92      7.79 o 
   4  19   1      159.24      153.96      4.06 o 
   5  19   1      609.69      662.99     10.20 o 
   6  19   1       67.40       66.19      4.17 o 
  -6  20   1        2.51        3.10      0.84 o 
  -5  20   1      126.78      132.88      3.23 o 
  -4  20   1       18.31       12.66      1.77 o 
  -3  20   1        0.09       -0.46      0.72 o 
  -2  20   1      211.28      185.59      4.19 o 
  -1  20   1      119.23      114.85      5.11 o 
   0  20   1     2141.07     2203.04     52.37 o 
   1  20   1        1.01        1.03      0.48 o 
   2  20   1      164.44      156.43      3.22 o 
   3  20   1      320.03      330.15      6.09 o 
   4  20   1       99.53       90.11      4.12 o 
   5  20   1        1.04        0.78      0.61 o 
   6  20   1       39.52       42.75      5.31 o 
  -6  21   1       27.44       19.32      3.61 o 
  -5  21   1       61.03       63.42      4.02 o 
  -4  21   1       87.86       94.95      1.97 o 
  -3  21   1       36.65       31.17      1.87 o 
  -2  21   1       12.30       11.43      1.85 o 
  -1  21   1     2230.43     2293.58     46.28 o 
   0  21   1      315.90      334.33      5.21 o 
   1  21   1      122.36      122.73      3.08 o 
   2  21   1      103.65      104.88      2.56 o 
   3  21   1     1029.61     1097.01     15.58 o 
   4  21   1       42.96       44.72      2.85 o 
   5  21   1      145.46      147.23      4.04 o 
  -6  22   1       42.90       38.48      5.91 o 
  -5  22   1        2.57        1.51      0.91 o 
  -4  22   1        0.01       -0.30      0.57 o 
  -3  22   1       54.16       40.28      3.46 o 
  -2  22   1      860.74      916.73     18.38 o 
  -1  22   1       56.57       47.52     10.77 o 
   0  22   1       87.40       85.99      2.76 o 
   1  22   1       66.32       63.16      4.03 o 
   2  22   1      267.50      284.28      5.54 o 
   3  22   1       20.06       16.88      2.20 o 
   4  22   1      556.61      564.93      8.94 o 
   5  22   1        0.35        0.34      0.57 o 
  -6  23   1       11.59       11.64      3.32 o 
  -5  23   1      101.66      101.08      4.85 o 
  -4  23   1      133.52      130.68      2.84 o 
  -3  23   1      458.12      461.64      7.57 o 
  -2  23   1       71.90       76.54      5.04 o 
  -1  23   1        0.39        0.18      0.71 o 
   0  23   1      203.27      210.49      7.78 o 
   1  23   1      451.11      465.81     12.57 o 
   2  23   1      176.16      170.52      3.60 o 
   3  23   1        0.77        0.70      0.60 o 
   4  23   1      174.88      175.85      5.01 o 
   5  23   1      222.29      237.87      7.32 o 
  -5  24   1      278.12      279.03      7.17 o 
  -4  24   1      158.76      152.86      4.23 o 
  -3  24   1      111.26      104.04      5.02 o 
  -2  24   1       58.50       60.55      2.52 o 
  -1  24   1       73.75       73.00      3.32 o 
   0  24   1      130.83      135.84      6.09 o 
   1  24   1       51.44       51.14      3.94 o 
   2  24   1        5.29        4.40      0.89 o 
   3  24   1      244.90      253.16      4.47 o 
   4  24   1       14.91       14.19      2.27 o 
  -5  25   1        9.30        8.78      1.94 o 
  -4  25   1      127.51      134.55      3.98 o 
  -3  25   1        3.14        1.51      0.70 o 
  -2  25   1       13.58       10.51      1.93 o 
  -1  25   1      113.92      125.77      4.52 o 
   0  25   1       13.03       11.64      1.55 o 
   1  25   1       64.14       63.91      3.12 o 
   2  25   1      344.03      357.87      4.49 o 
   3  25   1       53.86       41.21      4.61 o 
   4  25   1      185.58      214.15      6.02 o 
  -4  26   1        7.12        4.22      2.15 o 
  -3  26   1        7.07        7.53      1.17 o 
  -2  26   1        7.84        5.35      1.09 o 
  -1  26   1        7.11        9.30      1.21 o 
   0  26   1      116.25      133.16      4.62 o 
   1  26   1      117.25      136.51      3.65 o 
   2  26   1       11.98        8.29      2.40 o 
   3  26   1      376.07      429.77     10.36 o 
   4  26   1       17.54       11.82      3.28 o 
  -4  27   1      132.23      152.08      7.23 o 
  -3  27   1       23.70       23.20      2.07 o 
  -2  27   1      145.72      163.57      4.27 o 
  -1  27   1        1.96        2.04      0.65 o 
   0  27   1        9.15        7.87      1.19 o 
   1  27   1        8.69        8.87      1.32 o 
   2  27   1      353.93      387.17      7.24 o 
   3  27   1      203.42      188.14      5.53 o 
  -3  28   1      157.60      161.89      4.70 o 
  -2  28   1        2.81        2.96      1.01 o 
  -1  28   1        0.57        1.39      0.86 o 
   0  28   1        3.52        4.95      1.07 o 
   1  28   1      170.73      196.56      6.94 o 
   2  28   1        0.00        1.86      1.88 o 
   3  28   1       81.46       76.30     11.52 o 
  -3  29   1        0.09        0.37      1.28 o 
  -2  29   1      168.45      163.63      4.04 o 
  -1  29   1       36.38       40.59      4.78 o 
   0  29   1        2.53        2.13      0.79 o 
   1  29   1        2.62        1.56      0.83 o 
   2  29   1       14.86       12.83      1.33 o 
  -2  30   1        4.56        3.12      0.92 o 
  -1  30   1       22.95       20.62      3.62 o 
   0  30   1       53.42       53.95      4.66 o 
   1  30   1       37.22       28.22      4.19 o 
  -8   0   2      277.18      302.41      7.33 o 
  -6   0   2      939.48      927.60     15.19 o 
  -4   0   2      100.35       99.47      2.00 o 
  -2   0   2     2388.16     2285.89     16.99 o 
   0   0   2     2051.78     2069.81     17.10 o 
   2   0   2     1089.36     1075.44      9.84 o 
   4   0   2      209.70      183.09      3.25 o 
   6   0   2       33.28       28.92      2.04 o 
  -9   1   2      296.77      310.48      7.53 o 
  -8   1   2        0.17        0.68      0.39 o 
  -7   1   2      286.93      309.02      4.62 o 
  -6   1   2       34.13       42.64      1.70 o 
  -5   1   2      108.23      113.84      1.62 o 
  -4   1   2     2443.58     2684.33     22.18 o 
  -3   1   2      859.55      865.79      4.20 o 
  -2   1   2     1611.26     1622.24      6.52 o 
  -1   1   2     2244.64     2378.51     10.99 o 
   0   1   2       31.01       27.84      0.55 o 
   1   1   2      536.39      517.21      3.47 o 
   2   1   2      415.90      452.13      3.09 o 
   3   1   2       42.44       27.38      0.62 o 
   4   1   2        7.01        5.34      0.55 o 
   5   1   2     1140.55     1164.57     14.34 o 
   6   1   2        9.75        7.66      1.29 o 
  -9   2   2       41.71       41.18      9.33 o 
  -8   2   2      324.16      336.52      5.43 o 
  -7   2   2       52.38       57.57      2.15 o 
  -6   2   2      634.99      632.23      8.36 o 
  -5   2   2      432.14      437.45      4.12 o 
  -4   2   2     1112.17     1139.68      8.86 o 
  -3   2   2     2558.52     2766.09     16.79 o 
  -2   2   2     1032.39      983.12      4.28 o 
  -1   2   2     2680.96     2677.22     15.16 o 
   0   2   2       85.85       86.88      0.77 o 
   1   2   2       50.93       41.16      0.73 o 
   2   2   2      863.71     1006.39      6.43 o 
   3   2   2      132.18      134.22      1.41 o 
   4   2   2      781.66      786.72      8.61 o 
   5   2   2      128.61      117.95      1.89 o 
   6   2   2       21.37       21.67      1.45 o 
  -9   3   2       45.04       43.33      5.21 o 
  -8   3   2        9.20       11.90      2.03 o 
  -7   3   2      570.21      577.98      9.07 o 
  -6   3   2      192.08      170.36      3.56 o 
  -5   3   2        2.05        2.03      0.43 o 
  -4   3   2     1127.67     1188.63      9.17 o 
  -3   3   2      859.23      799.73      4.43 o 
  -2   3   2      408.94      377.91      2.17 o 
  -1   3   2      170.97      167.60      1.30 o 
   0   3   2      290.02      285.01      1.58 o 
   1   3   2        4.11        3.25      0.67 o 
   2   3   2     3716.86     3813.98     21.06 o 
   3   3   2       34.82       45.03      0.99 o 
   4   3   2       84.08       75.00      1.32 o 
   5   3   2      728.54      724.60      9.17 o 
   6   3   2        1.16        0.27      0.21 o 
  -9   4   2      214.55      222.19      6.42 o 
  -8   4   2      139.92      142.05      3.22 o 
  -7   4   2        2.47        2.10      0.82 o 
  -6   4   2       92.71       90.97      2.08 o 
  -5   4   2      532.12      552.53      6.28 o 
  -4   4   2       49.08       60.99      1.05 o 
  -3   4   2     1314.25     1346.56      7.96 o 
  -2   4   2     4185.39     4119.39     26.96 o 
  -1   4   2      132.42      120.49      1.03 o 
   0   4   2      111.27      112.04      1.09 o 
   1   4   2      611.10      542.58      3.12 o 
   2   4   2      142.25      138.77      1.53 o 
   3   4   2       32.84       36.68      0.87 o 
   4   4   2      219.08      209.12      2.86 o 
   5   4   2      413.93      392.61      5.47 o 
   6   4   2      221.86      198.70      7.62 o 
  -8   5   2       32.05       27.34      3.44 o 
  -7   5   2       15.62       11.45      1.63 o 
  -6   5   2       57.11       52.86      2.16 o 
  -5   5   2      122.81      140.33      2.26 o 
  -4   5   2      536.69      548.58      4.64 o 
  -3   5   2       17.30       26.40      0.64 o 
  -2   5   2     1321.29     1282.44      6.14 o 
  -1   5   2       27.34       21.99      0.72 o 
   0   5   2     2375.56     2405.24      9.96 o 
   1   5   2        7.14        7.23      0.53 o 
   2   5   2      316.21      259.10      2.68 o 
   3   5   2     2492.70     2594.71     19.88 o 
   4   5   2     1326.51     1369.41     12.67 o 
   5   5   2      438.66      429.92      5.58 o 
   6   5   2      170.59      144.00      5.73 o 
   7   5   2       67.64       49.93      2.99 o 
  -8   6   2      189.12      200.87      4.14 o 
  -7   6   2        1.11        0.18      0.60 o 
  -6   6   2      232.32      207.58      4.00 o 
  -5   6   2     1347.32     1372.67     14.81 o 
  -4   6   2        4.82        7.59      0.74 o 
  -3   6   2       98.90      108.12      1.24 o 
  -2   6   2      119.84      102.46      1.16 o 
  -1   6   2       50.37       44.66      0.76 o 
   0   6   2     6529.39     6676.13     38.82 o 
   1   6   2       12.12       18.68      0.95 o 
   2   6   2      297.86      329.96      3.06 o 
   3   6   2       54.00       47.78      1.14 o 
   4   6   2       98.73       96.51      1.43 o 
   5   6   2      152.21      147.02      2.27 o 
   6   6   2      150.13      131.08      2.89 o 
   7   6   2       78.98       73.02      3.39 o 
  -8   7   2        8.82        9.39      2.16 o 
  -7   7   2      110.64       99.87      7.80 o 
  -6   7   2      142.67      140.16      3.44 o 
  -5   7   2       27.84       32.37      1.29 o 
  -4   7   2      171.78      145.12      1.61 o 
  -3   7   2     1160.77     1240.39      6.58 o 
  -2   7   2       27.61       19.28      0.73 o 
  -1   7   2     1145.09     1223.22      5.28 o 
   0   7   2       55.67       44.52      0.93 o 
   1   7   2     1092.89     1137.24      6.68 o 
   2   7   2      666.63      638.33      5.09 o 
   3   7   2      297.83      325.57      3.10 o 
   4   7   2      144.52      149.86      1.82 o 
   5   7   2        0.03        0.22      0.15 o 
   6   7   2        2.72        4.00      0.95 o 
   7   7   2       64.61       54.33      3.35 o 
  -8   8   2       12.18       11.59      2.69 o 
  -7   8   2      265.27      299.58      6.98 o 
  -6   8   2      258.83      248.61      7.36 o 
  -5   8   2      520.87      508.57      7.18 o 
  -4   8   2      213.08      197.28      2.00 o 
  -3   8   2        6.88       10.41      0.80 o 
  -2   8   2      223.41      209.98      1.86 o 
  -1   8   2      516.01      569.34      3.01 o 
   0   8   2     1250.93     1307.29      7.21 o 
   1   8   2     1258.29     1246.03      6.51 o 
   2   8   2      148.48      133.09      1.78 o 
   3   8   2      506.67      501.63      5.63 o 
   4   8   2       53.90       55.25      1.34 o 
   5   8   2       12.56        9.14      0.65 o 
   6   8   2       63.43       57.74      2.16 o 
   7   8   2       25.32       28.74      8.07 o 
  -8   9   2        6.72        7.14      1.14 o 
  -7   9   2        0.14        1.57      1.01 o 
  -6   9   2      304.79      287.19      8.69 o 
  -5   9   2      102.02      102.17      2.25 o 
  -4   9   2        0.65        0.59      0.29 o 
  -3   9   2       84.12      114.39      1.59 o 
  -2   9   2      103.70      116.41      1.37 o 
  -1   9   2      193.11      182.20      1.68 o 
   0   9   2      652.69      658.60      3.88 o 
   1   9   2      190.80      184.42      3.34 o 
   2   9   2     1198.72     1178.78     10.69 o 
   3   9   2       68.05       67.14      1.22 o 
   4   9   2       30.78       23.78      0.87 o 
   5   9   2        8.50        7.97      1.07 o 
   6   9   2       27.30       27.60      2.14 o 
   7   9   2       17.25       15.59      6.02 o 
  -8  10   2       85.04       84.30      2.96 o 
  -7  10   2      951.70     1020.54     10.98 o 
  -6  10   2        0.14        0.24      0.57 o 
  -5  10   2       21.27       16.02      2.05 o 
  -4  10   2       20.51       19.56      0.84 o 
  -3  10   2     1424.19     1429.55     11.01 o 
  -2  10   2      199.04      183.26      1.78 o 
  -1  10   2     1294.38     1352.97      7.25 o 
   0  10   2      452.52      476.42      3.26 o 
   1  10   2     1298.32     1298.80     11.29 o 
   2  10   2      191.73      197.23      2.33 o 
   3  10   2      481.86      483.58      5.54 o 
   4  10   2        0.29        0.16      0.24 o 
   5  10   2      269.73      251.75      5.83 o 
   6  10   2       38.13       38.50      2.91 o 
   7  10   2      106.45      106.33      5.29 o 
  -8  11   2      175.89      183.34      5.32 o 
  -7  11   2      218.01      224.58      5.31 o 
  -6  11   2      731.15      738.91     14.96 o 
  -5  11   2       44.39       50.73      1.79 o 
  -4  11   2      521.43      524.94      6.17 o 
  -3  11   2       16.60       13.22      1.31 o 
  -2  11   2      817.89      915.89      7.54 o 
  -1  11   2       48.79       41.24      0.98 o 
   0  11   2      832.80      821.74      7.23 o 
   1  11   2       16.85       24.10      1.43 o 
   2  11   2      162.20      169.84      2.18 o 
   3  11   2      199.84      195.09      2.64 o 
   4  11   2       57.30       55.66      1.38 o 
   5  11   2      140.60      130.99      3.63 o 
   6  11   2        1.91        0.61      1.01 o 
  -8  12   2        8.68       10.61      2.00 o 
  -7  12   2       27.48       23.43      4.05 o 
  -6  12   2       22.26       28.08      3.58 o 
  -5  12   2      945.28      970.86     23.83 o 
  -4  12   2      726.73      696.28      7.86 o 
  -3  12   2       38.07       50.19      1.14 o 
  -2  12   2     1918.26     2002.46     17.45 o 
  -1  12   2      246.82      231.56      2.68 o 
   0  12   2     1678.13     1640.05     17.01 o 
   1  12   2      648.29      684.08      7.19 o 
   2  12   2        0.08        0.40      0.38 o 
   3  12   2      409.46      403.54      4.08 o 
   4  12   2      262.63      256.14      3.71 o 
   5  12   2      211.17      199.30      4.00 o 
   6  12   2       23.45       24.97      2.48 o 
  -8  13   2        7.10        4.69      1.30 o 
  -7  13   2      144.12      140.02      3.53 o 
  -6  13   2       37.35       38.13      3.39 o 
  -5  13   2       35.76       35.03      2.17 o 
  -4  13   2      207.59      197.51      2.70 o 
  -3  13   2       62.70       71.18      1.32 o 
  -2  13   2       33.17       30.18      1.21 o 
  -1  13   2     2994.82     3051.54     28.07 o 
   0  13   2      572.12      577.49     15.27 o 
   1  13   2      608.60      622.96      5.83 o 
   2  13   2        6.71        7.85      0.85 o 
   3  13   2      617.77      620.62      6.92 o 
   4  13   2        2.81        1.64      0.35 o 
   5  13   2      828.61      879.90     13.99 o 
   6  13   2       88.45       84.81      2.99 o 
  -8  14   2       63.45       66.90      4.75 o 
  -7  14   2       62.79       67.21      4.73 o 
  -6  14   2      241.26      235.06      5.93 o 
  -5  14   2       20.27       24.29      2.78 o 
  -4  14   2      218.62      215.22      3.79 o 
  -3  14   2        5.39        6.34      0.66 o 
  -2  14   2     1260.17     1210.69      9.13 o 
  -1  14   2       91.62       86.76      2.31 o 
   0  14   2     6872.07     7199.40    105.17 o 
   1  14   2      167.62      162.13      2.34 o 
   2  14   2       57.36       46.97      1.19 o 
   3  14   2      276.32      256.84      4.58 o 
   4  14   2     1043.58     1089.54     14.81 o 
   5  14   2      135.96      126.41      3.29 o 
   6  14   2       86.40       89.79      4.43 o 
  -7  15   2      303.57      321.60      6.39 o 
  -6  15   2      229.48      229.38      6.15 o 
  -5  15   2       14.69       16.65      2.48 o 
  -4  15   2        4.65        3.89      0.60 o 
  -3  15   2      193.90      190.61      2.68 o 
  -2  15   2      351.16      351.87      3.93 o 
  -1  15   2      234.54      244.71      2.92 o 
   0  15   2       26.89       22.85      6.03 o 
   1  15   2      605.58      600.03      7.64 o 
   2  15   2        0.03       -0.14      0.35 o 
   3  15   2     3255.10     3313.84     55.19 o 
   4  15   2       33.08       30.75      1.47 o 
   5  15   2       84.38       89.31      2.09 o 
   6  15   2        3.00        0.60      1.37 o 
  -7  16   2      146.17      141.00      6.70 o 
  -6  16   2       26.88       22.98      4.40 o 
  -5  16   2      576.84      584.65     10.23 o 
  -4  16   2      184.96      191.65      3.97 o 
  -3  16   2        5.77        6.97      0.79 o 
  -2  16   2     1701.96     1674.70     18.11 o 
  -1  16   2      168.55      178.09      2.63 o 
   0  16   2      444.71      426.61      5.66 o 
   1  16   2      152.29      148.80      3.99 o 
   2  16   2       16.14       17.59      1.44 o 
   3  16   2      320.50      318.38      6.01 o 
   4  16   2      143.43      134.94      3.30 o 
   5  16   2        5.60        5.11      1.35 o 
   6  16   2      442.52      490.69     12.59 o 
  -7  17   2      249.97      265.76      6.39 o 
  -6  17   2       77.57       77.37      4.69 o 
  -5  17   2        9.80        7.99      1.07 o 
  -4  17   2      301.24      283.08      3.30 o 
  -3  17   2     1643.55     1770.44     18.51 o 
  -2  17   2        0.36        0.94      1.54 o 
  -1  17   2       45.38       45.06      1.50 o 
   0  17   2      846.87      852.46     12.23 o 
   1  17   2      339.43      329.25      7.05 o 
   2  17   2      507.33      514.13      7.34 o 
   3  17   2       58.46       52.17      1.99 o 
   4  17   2       97.43       85.58      2.67 o 
   5  17   2      329.64      340.42      9.03 o 
   6  17   2        0.01       -0.28      1.39 o 
  -7  18   2      122.58      122.27      3.22 o 
  -6  18   2      125.01      140.41      3.72 o 
  -5  18   2      239.08      256.70      4.12 o 
  -4  18   2      126.23      123.00      2.17 o 
  -3  18   2      268.67      242.60      4.73 o 
  -2  18   2      360.92      359.29      5.42 o 
  -1  18   2        1.26        0.62      0.36 o 
   0  18   2      434.75      441.38     14.16 o 
   1  18   2     2378.41     2517.00     48.24 o 
   2  18   2      193.89      195.31      2.95 o 
   3  18   2       66.34       61.75      2.10 o 
   4  18   2       11.44       12.73      2.35 o 
   5  18   2       29.02       21.34      4.77 o 
  -7  19   2       83.65       74.11      4.10 o 
  -6  19   2      228.76      234.45      4.96 o 
  -5  19   2       26.91       17.46      3.16 o 
  -4  19   2       46.39       52.27      1.60 o 
  -3  19   2      339.18      351.34      4.29 o 
  -2  19   2      159.89      135.80      4.13 o 
  -1  19   2        0.34        1.14      0.45 o 
   0  19   2     2071.60     2110.31     41.82 o 
   1  19   2       22.00       15.89      3.35 o 
   2  19   2       41.71       37.28      1.53 o 
   3  19   2       57.64       53.65      1.86 o 
   4  19   2       90.63       89.94      2.54 o 
   5  19   2       11.37       10.61      2.52 o 
  -7  20   2       41.28       38.88      4.04 o 
  -6  20   2      235.93      224.45      5.60 o 
  -5  20   2      199.65      214.50      5.06 o 
  -4  20   2       23.44       17.46      1.94 o 
  -3  20   2        9.63       13.02      2.20 o 
  -2  20   2      383.45      385.94      7.41 o 
  -1  20   2       19.32       18.85      1.37 o 
   0  20   2       16.61       13.57      3.89 o 
   1  20   2       69.87       76.79      2.29 o 
   2  20   2       41.59       40.17      2.03 o 
   3  20   2     1091.16     1156.54     22.34 o 
   4  20   2        2.11        2.24      0.72 o 
   5  20   2        7.27        6.05      1.61 o 
  -6  21   2       66.89       66.21      4.34 o 
  -5  21   2        7.81        4.84      1.18 o 
  -4  21   2      391.30      396.65      7.43 o 
  -3  21   2        2.12        0.77      0.54 o 
  -2  21   2      311.78      276.25      5.27 o 
  -1  21   2       63.98       58.18      2.08 o 
   0  21   2       14.79       12.43      1.78 o 
   1  21   2        0.62        0.61      0.42 o 
   2  21   2     1079.93     1124.78     21.17 o 
   3  21   2      205.66      198.80      7.72 o 
   4  21   2       21.64       20.07      3.88 o 
   5  21   2        2.52        2.00      0.81 o 
  -6  22   2       58.14       55.43      6.19 o 
  -5  22   2        0.13        0.79      0.87 o 
  -4  22   2      226.67      216.46      4.24 o 
  -3  22   2      302.91      308.52      5.80 o 
  -2  22   2       23.05       30.49      2.98 o 
  -1  22   2        7.68        4.27      1.09 o 
   0  22   2      314.92      328.13      6.38 o 
   1  22   2      208.77      214.05      5.18 o 
   2  22   2       12.73       11.47      2.61 o 
   3  22   2      108.59      112.09      2.50 o 
   4  22   2        0.07        0.87      0.47 o 
  -6  23   2        8.82        6.95      1.53 o 
  -5  23   2        0.32        0.20      1.04 o 
  -4  23   2      220.22      224.02      4.10 o 
  -3  23   2      192.56      169.94      4.89 o 
  -2  23   2      132.27      120.10      3.39 o 
  -1  23   2        0.12        0.84      1.08 o 
   0  23   2      377.86      381.66      8.26 o 
   1  23   2      241.21      237.76      6.11 o 
   2  23   2      304.44      305.47      5.40 o 
   3  23   2        0.83        0.78      0.61 o 
   4  23   2        0.44        0.49      0.56 o 
  -5  24   2       90.62       88.73      4.74 o 
  -4  24   2      311.78      324.91      5.15 o 
  -3  24   2      126.49      119.03      5.22 o 
  -2  24   2      214.87      205.61      4.72 o 
  -1  24   2       11.22        9.17      1.84 o 
   0  24   2       10.86        7.51      1.82 o 
   1  24   2       97.85      110.93      8.29 o 
   2  24   2       78.57       69.80      3.12 o 
   3  24   2        0.81       -0.46      1.14 o 
   4  24   2        4.28        2.73      1.15 o 
  -5  25   2        2.04        1.50      1.15 o 
  -4  25   2      147.34      142.84      4.17 o 
  -3  25   2      505.24      530.89      5.87 o 
  -2  25   2        1.75        1.55      0.92 o 
  -1  25   2       36.17       32.22      2.52 o 
   0  25   2       30.52       26.94      3.36 o 
   1  25   2      108.68      103.79      5.46 o 
   2  25   2        6.52        4.98      1.22 o 
   3  25   2        0.02        0.17      0.92 o 
  -5  26   2      325.04      324.75     12.81 o 
  -4  26   2       41.25       34.04      2.86 o 
  -3  26   2        1.32        2.95      4.11 o 
  -2  26   2      145.61      144.46      4.04 o 
  -1  26   2       63.10       64.31      4.18 o 
   0  26   2       38.85       35.50      2.79 o 
   1  26   2       15.89       12.97      1.73 o 
   2  26   2        2.01        2.66      0.67 o 
   3  26   2        3.00        1.72      1.18 o 
  -4  27   2       33.26       24.21      5.14 o 
  -3  27   2      132.62      114.80      5.12 o 
  -2  27   2        0.05        0.61      0.67 o 
  -1  27   2      220.66      235.31      4.62 o 
   0  27   2        6.22        4.56      1.07 o 
   1  27   2       83.11       81.71      2.97 o 
   2  27   2       21.05       14.81      2.55 o 
  -3  28   2        2.82        2.53      1.03 o 
  -2  28   2      236.51      250.96      5.91 o 
  -1  28   2        0.00        1.77      0.73 o 
   0  28   2       71.36       76.01      2.81 o 
   1  28   2        4.22        3.77      0.93 o 
   2  28   2        0.61        0.10      0.77 o 
  -3  29   2       50.90       59.84      6.56 o 
  -2  29   2      103.25       96.76      3.63 o 
  -1  29   2      193.34      201.60      5.49 o 
   0  29   2       65.08       43.30      7.05 o 
   1  29   2      186.76      180.61      4.44 o 
  -1  30   2       35.57       29.04      4.34 o 
   0  30   2      181.89      197.46      9.61 o 
  -9   0   3       14.31       12.41      3.06 o 
  -7   0   3      162.79      181.30      5.81 o 
  -5   0   3     2274.95     2333.89     30.48 o 
  -3   0   3       14.80       12.52      1.35 o 
  -1   0   3       18.22       22.11      1.10 o 
   1   0   3      290.28      356.81      3.00 o 
   3   0   3       39.38       36.31      1.73 o 
   5   0   3      118.43      108.76      3.69 o 
  -9   1   3        9.25        9.89      2.32 o 
  -8   1   3       11.62        8.55      1.54 o 
  -7   1   3        0.68        0.65      0.46 o 
  -6   1   3        2.77        1.53      0.42 o 
  -5   1   3       30.07       36.23      1.45 o 
  -4   1   3       42.11       45.14      0.95 o 
  -3   1   3      821.46      976.00      5.39 o 
  -2   1   3      175.19      157.67      1.47 o 
  -1   1   3      308.18      284.80      1.82 o 
   0   1   3     5541.73     5493.90     39.65 o 
   1   1   3       55.30       52.49      0.70 o 
   2   1   3       59.18       39.62      0.88 o 
   3   1   3      304.26      302.31      4.14 o 
   4   1   3      121.02      128.04      2.36 o 
   5   1   3        1.85        0.92      0.28 o 
   6   1   3      175.53      180.86      5.90 o 
  -9   2   3        8.14        6.84      1.64 o 
  -8   2   3      202.49      180.10      3.08 o 
  -7   2   3      262.77      268.11      4.25 o 
  -6   2   3      173.39      177.13      3.66 o 
  -5   2   3      463.10      448.06      4.93 o 
  -4   2   3      174.29      194.15      2.08 o 
  -3   2   3     1795.93     1925.26      9.82 o 
  -2   2   3       98.43       81.76      1.02 o 
  -1   2   3     1234.01     1268.95     10.05 o 
   0   2   3      229.52      215.99      1.74 o 
   1   2   3       15.46        8.94      1.15 o 
   2   2   3      327.65      316.76      3.08 o 
   3   2   3      161.87      176.03      2.60 o 
   4   2   3      431.38      420.53      5.34 o 
   5   2   3       39.13       34.60      0.99 o 
   6   2   3       28.50       18.29      4.84 o 
  -9   3   3        1.26        0.97      0.65 o 
  -8   3   3        8.23        4.42      0.96 o 
  -7   3   3       37.57       36.33      2.16 o 
  -6   3   3        5.34        2.54      0.43 o 
  -5   3   3      376.73      424.07      5.01 o 
  -4   3   3      667.72      708.54      6.31 o 
  -3   3   3      512.75      468.80      3.86 o 
  -2   3   3      322.41      318.23      2.34 o 
  -1   3   3     1170.81     1288.17      6.29 o 
   0   3   3     1793.97     1784.28     10.05 o 
   1   3   3      187.16      186.23      2.30 o 
   2   3   3     1619.08     1705.56     13.81 o 
   3   3   3      333.99      326.40      6.31 o 
   4   3   3      245.35      248.15      4.72 o 
   5   3   3      396.18      369.20      9.48 o 
   6   3   3        6.51        8.25      3.04 o 
  -9   4   3        1.28        2.41      0.90 o 
  -8   4   3       75.78       74.11      2.90 o 
  -7   4   3      289.87      269.61      4.67 o 
  -6   4   3        8.02        9.63      0.91 o 
  -5   4   3      239.66      235.48      3.04 o 
  -4   4   3      332.53      262.65      2.49 o 
  -3   4   3       96.53       84.53      1.25 o 
  -2   4   3     1421.07     1540.77      7.96 o 
  -1   4   3       93.75       91.23      1.07 o 
   0   4   3      725.71      740.53      4.74 o 
   1   4   3     2169.70     2261.34     18.24 o 
   2   4   3      157.90      152.89      1.89 o 
   3   4   3        1.51        2.22      0.46 o 
   4   4   3        0.26        0.30      0.24 o 
   5   4   3      107.62       98.34      2.44 o 
   6   4   3        3.83        2.51      1.41 o 
  -9   5   3      115.93      115.56      7.66 o 
  -8   5   3       89.78       82.22      3.15 o 
  -7   5   3        8.33       10.08      1.22 o 
  -6   5   3      853.52      825.72     11.70 o 
  -5   5   3        0.49        0.90      0.41 o 
  -4   5   3      500.20      466.94      3.94 o 
  -3   5   3        0.74        3.30      0.59 o 
  -2   5   3      560.79      513.28      3.29 o 
  -1   5   3      417.89      455.29      2.91 o 
   0   5   3       35.25       33.17      0.73 o 
   1   5   3      543.74      561.53      4.73 o 
   2   5   3      466.70      498.19      4.65 o 
   3   5   3     1248.11     1289.73     16.20 o 
   4   5   3       18.94       16.84      1.08 o 
   5   5   3      453.94      470.00      9.02 o 
   6   5   3      115.60      108.67      5.65 o 
  -9   6   3       98.69      100.42      5.27 o 
  -8   6   3      100.46      113.19      2.88 o 
  -7   6   3      138.53      128.04      4.67 o 
  -6   6   3        2.24        1.25      0.43 o 
  -5   6   3      121.11      103.91      1.72 o 
  -4   6   3      958.87      945.21     10.39 o 
  -3   6   3      663.27      693.67      5.41 o 
  -2   6   3      809.90      789.02      4.58 o 
  -1   6   3      129.97      131.87      1.34 o 
   0   6   3     1530.99     1660.27      9.06 o 
   1   6   3       95.55       94.67      1.54 o 
   2   6   3      522.04      536.71      5.84 o 
   3   6   3      859.28      874.43     12.17 o 
   4   6   3      466.91      466.06      9.91 o 
   5   6   3        3.63        4.63      0.97 o 
   6   6   3       20.39       16.84      5.87 o 
  -8   7   3        0.03        1.31      0.50 o 
  -7   7   3      248.94      264.66      7.58 o 
  -6   7   3     1408.71     1447.73     14.86 o 
  -5   7   3      150.23      138.93      2.10 o 
  -4   7   3       33.11       28.11      1.18 o 
  -3   7   3       27.37       21.67      1.54 o 
  -2   7   3      132.99      120.71      1.42 o 
  -1   7   3     2925.05     2965.04     14.57 o 
   0   7   3      817.86      906.31      5.08 o 
   1   7   3      543.83      552.08      4.59 o 
   2   7   3        1.39        2.17      0.47 o 
   3   7   3      731.29      692.61      8.13 o 
   4   7   3       39.48       37.50      1.69 o 
   5   7   3      751.34      804.03     12.77 o 
   6   7   3        7.31        6.10      1.82 o 
  -8   8   3      336.23      375.70      8.20 o 
  -7   8   3      282.52      284.51      7.16 o 
  -6   8   3        9.90        9.03      1.25 o 
  -5   8   3       74.32       77.19      1.59 o 
  -4   8   3     1417.42     1480.64     12.50 o 
  -3   8   3      456.83      462.22      4.25 o 
  -2   8   3     2390.47     2384.95     12.02 o 
  -1   8   3      778.59      855.77      4.83 o 
   0   8   3       41.39       34.19      0.79 o 
   1   8   3      219.91      215.73      2.07 o 
   2   8   3       67.75       51.04      1.18 o 
   3   8   3      676.01      673.88      9.88 o 
   4   8   3      648.55      658.61     10.64 o 
   5   8   3       26.31       19.79      2.92 o 
   6   8   3      101.06      106.57      4.59 o 
  -8   9   3      357.32      386.10      8.52 o 
  -7   9   3     1140.06     1247.62     16.66 o 
  -6   9   3      254.98      250.82      4.53 o 
  -5   9   3      154.47      153.92      2.26 o 
  -4   9   3       64.77       66.50      1.41 o 
  -3   9   3     2892.40     2978.04     23.55 o 
  -2   9   3     1384.11     1481.23     10.71 o 
  -1   9   3      108.34      122.28      1.50 o 
   0   9   3      314.03      312.11      2.76 o 
   1   9   3      267.82      276.91      2.56 o 
   2   9   3      278.13      268.95      3.49 o 
   3   9   3      299.34      264.16      4.13 o 
   4   9   3        0.66        0.75      0.42 o 
   5   9   3       46.94       53.60      2.40 o 
   6   9   3       55.98       56.03      3.43 o 
  -8  10   3        0.10        1.39      0.59 o 
  -7  10   3      133.46      137.72      3.27 o 
  -6  10   3       42.99       44.76      1.98 o 
  -5  10   3     1219.78     1228.50     12.84 o 
  -4  10   3      980.64     1021.66     11.28 o 
  -3  10   3       42.53       41.53      1.27 o 
  -2  10   3      797.80      723.76      5.74 o 
  -1  10   3      314.90      341.77      3.88 o 
   0  10   3      360.70      398.49      3.49 o 
   1  10   3       93.01       84.49      1.26 o 
   2  10   3      322.60      317.72      3.91 o 
   3  10   3        2.44        2.14      0.55 o 
   4  10   3      226.75      229.62      4.77 o 
   5  10   3       87.78       86.93      3.45 o 
   6  10   3       44.78       52.85      3.77 o 
  -8  11   3      166.09      161.67      4.37 o 
  -7  11   3       14.94        9.84      1.35 o 
  -6  11   3       85.31       79.14      2.67 o 
  -5  11   3       94.55       90.83      2.53 o 
  -4  11   3      162.04      143.34      2.24 o 
  -3  11   3     1336.87     1376.03     10.85 o 
  -2  11   3       89.80       94.51      1.50 o 
  -1  11   3      154.31      166.76      1.86 o 
   0  11   3     1167.69     1132.04      8.37 o 
   1  11   3       70.25       66.87      1.32 o 
   2  11   3      544.88      534.37      6.21 o 
   3  11   3       72.05       70.68      1.55 o 
   4  11   3       14.10       10.18      1.31 o 
   5  11   3       77.37       67.04      2.95 o 
   6  11   3      226.05      260.86     10.73 o 
  -8  12   3        2.94        3.52      1.05 o 
  -7  12   3      239.40      247.91      4.18 o 
  -6  12   3       21.54       20.44      1.80 o 
  -5  12   3       86.58       89.92      2.73 o 
  -4  12   3       98.33      107.63      1.85 o 
  -3  12   3       30.14       35.77      1.35 o 
  -2  12   3      843.63      859.55      6.71 o 
  -1  12   3       23.17       36.32      1.20 o 
   0  12   3      177.25      161.54      1.86 o 
   1  12   3     1228.80     1297.17     15.09 o 
   3  12   3      472.96      474.41      4.28 o 
   4  12   3       83.61       81.76      1.95 o 
   5  12   3      698.67      782.68     13.11 o 
   6  12   3        2.77        2.93      2.06 o 
  -8  13   3      117.69      119.75      4.20 o 
  -7  13   3      104.30       97.31      4.38 o 
  -6  13   3     1251.53     1341.92     18.02 o 
  -5  13   3      344.77      348.55      3.76 o 
  -4  13   3       20.43       16.73      1.13 o 
  -3  13   3       25.06       16.03      1.37 o 
  -2  13   3      128.16      132.69      2.11 o 
  -1  13   3      386.52      372.60      3.83 o 
   0  13   3        5.14        1.55      0.41 o 
   1  13   3       56.32       53.69      1.39 o 
   2  13   3     1115.38     1138.92     13.69 o 
   3  13   3      140.97      126.27      3.75 o 
   4  13   3        1.97        0.89      0.29 o 
   5  13   3       16.63       15.41      2.07 o 
   6  13   3        2.35        4.77      1.79 o 
  -8  14   3        1.07        1.39      0.83 o 
  -7  14   3      174.08      188.11      4.43 o 
  -6  14   3       55.05       53.78      3.05 o 
  -5  14   3      321.58      316.03      5.52 o 
  -4  14   3       98.71       92.05      2.20 o 
  -3  14   3      237.37      203.10      3.56 o 
  -2  14   3      243.06      248.88      3.31 o 
  -1  14   3       48.74       38.06      1.23 o 
   0  14   3       17.13       15.67      0.97 o 
   1  14   3      234.11      228.86      3.51 o 
   2  14   3      115.94      106.21      3.16 o 
   3  14   3      675.10      658.69      8.46 o 
   4  14   3        3.26        2.94      0.54 o 
   5  14   3       17.01       13.93      3.70 o 
  -8  15   3      113.34      120.26      3.76 o 
  -7  15   3      176.37      173.79      4.27 o 
  -6  15   3      715.86      761.49     14.89 o 
  -5  15   3       39.26       40.89      1.52 o 
  -4  15   3      504.86      526.12      8.30 o 
  -3  15   3       15.18       14.51      1.53 o 
  -2  15   3      303.83      270.83      4.63 o 
  -1  15   3       39.10       36.23      1.28 o 
   0  15   3        6.36        4.19      0.50 o 
   1  15   3        0.24        0.62      0.36 o 
   2  15   3       66.46       62.17      1.42 o 
   3  15   3      148.93      141.19      3.38 o 
   4  15   3      364.57      375.40     10.11 o 
   5  15   3      107.85      105.90      5.52 o 
  -7  16   3      150.48      149.88      4.70 o 
  -6  16   3       18.82       19.65      3.41 o 
  -5  16   3       68.32       63.32      1.88 o 
  -4  16   3      380.45      404.13      4.57 o 
  -3  16   3      248.49      266.79      4.59 o 
  -2  16   3      116.68      112.38      2.02 o 
  -1  16   3      215.22      203.58      2.83 o 
   0  16   3       22.46       21.97      1.53 o 
   1  16   3      868.52      889.19     11.80 o 
   2  16   3      161.89      161.90      3.13 o 
   3  16   3      130.67      127.88      2.52 o 
   4  16   3       18.81       15.37      3.62 o 
   5  16   3        1.01        1.98      1.17 o 
  -7  17   3      403.52      419.62      9.43 o 
  -6  17   3      215.11      219.65      4.00 o 
  -5  17   3       64.31       56.24      2.61 o 
  -4  17   3      385.13      381.21      6.82 o 
  -3  17   3      210.02      225.74      4.71 o 
  -2  17   3       22.58       27.03      1.23 o 
  -1  17   3       49.01       46.32      2.47 o 
   0  17   3      597.78      596.25      7.97 o 
   1  17   3       68.38       68.65      2.10 o 
   2  17   3      426.85      445.29      6.95 o 
   3  17   3      115.72      105.51      2.18 o 
   4  17   3      187.99      168.86      5.42 o 
   5  17   3       30.49       21.63      5.04 o 
  -7  18   3        2.36        3.25      0.99 o 
  -6  18   3       15.53       15.08      2.50 o 
  -5  18   3      305.43      294.69      5.81 o 
  -4  18   3      785.95      787.38     12.27 o 
  -3  18   3      456.41      439.21      5.17 o 
  -2  18   3      254.13      256.44      5.29 o 
  -1  18   3      487.95      472.50      9.95 o 
   0  18   3       44.35       42.12      2.02 o 
   1  18   3      628.35      640.28      9.93 o 
   2  18   3       46.74       37.90      2.06 o 
   3  18   3       48.44       48.42      4.47 o 
   4  18   3      557.97      593.29     12.66 o 
   5  18   3        0.62        0.68      0.67 o 
  -7  19   3       62.44       51.31      7.15 o 
  -6  19   3        2.47        0.59      1.47 o 
  -5  19   3       69.55       63.59      2.71 o 
  -4  19   3      425.23      401.34      7.52 o 
  -3  19   3      453.42      433.78      7.74 o 
  -2  19   3      192.61      198.55      3.40 o 
  -1  19   3      150.24      148.68      4.42 o 
   0  19   3     1305.82     1327.70     21.94 o 
   1  19   3       25.12       22.50      3.51 o 
   2  19   3      178.34      168.75      4.00 o 
   3  19   3      207.71      201.57      7.06 o 
   4  19   3        9.93        7.39      2.09 o 
  -7  20   3        4.72        2.31      1.11 o 
  -6  20   3       64.80       66.90      4.14 o 
  -5  20   3      330.99      330.99      5.06 o 
  -4  20   3       52.75       49.78      2.30 o 
  -3  20   3       51.63       43.30      1.99 o 
  -2  20   3     1070.44     1027.69     16.72 o 
  -1  20   3      300.80      303.33      7.45 o 
   0  20   3      523.23      524.60     11.41 o 
   1  20   3       24.91       25.81      1.34 o 
   2  20   3      113.86       98.39      2.74 o 
   3  20   3        4.17        2.88      0.72 o 
   4  20   3      316.73      351.42      9.87 o 
  -6  21   3        3.64        2.78      0.97 o 
  -5  21   3      129.82      124.56      3.84 o 
  -4  21   3      113.17      107.03      2.48 o 
  -3  21   3      220.08      223.02      4.78 o 
  -2  21   3       54.97       49.52      2.69 o 
  -1  21   3      518.21      509.00      9.76 o 
   0  21   3       97.18       92.73      3.88 o 
   1  21   3       32.36       31.60      1.85 o 
   2  21   3        4.50        3.98      0.57 o 
   3  21   3      241.00      244.60      7.83 o 
   4  21   3        7.04        4.43      1.89 o 
  -6  22   3       92.74       85.96      8.90 o 
  -5  22   3      137.28      127.37      5.04 o 
  -4  22   3       78.79       79.77      3.17 o 
  -3  22   3       13.71        8.73      1.15 o 
  -2  22   3      356.11      361.17      7.76 o 
  -1  22   3      215.71      200.95      4.85 o 
   0  22   3      423.52      456.82     10.06 o 
   1  22   3       28.11       28.86      1.90 o 
   2  22   3       83.41       91.01      3.57 o 
   3  22   3       16.05       13.15      2.12 o 
   4  22   3      122.24      121.58     10.93 o 
  -6  23   3      353.15      360.44     12.71 o 
  -5  23   3       62.60       61.11      6.76 o 
  -4  23   3      171.84      169.95      2.86 o 
  -3  23   3      308.52      312.91      5.87 o 
  -2  23   3       24.49       24.77      3.60 o 
  -1  23   3        1.74        1.27      0.58 o 
   0  23   3      717.53      728.22     11.29 o 
   1  23   3        0.33        0.04      0.76 o 
   2  23   3        7.09        3.53      1.05 o 
   3  23   3      210.20      244.17      8.37 o 
  -5  24   3      343.72      324.49      7.50 o 
  -4  24   3       48.43       50.77      4.57 o 
  -3  24   3      209.98      215.61      3.36 o 
  -2  24   3      281.88      305.19      5.83 o 
  -1  24   3      211.69      228.32      4.59 o 
   0  24   3       37.19       31.11      4.79 o 
   1  24   3      441.70      465.69      5.17 o 
   2  24   3        0.87        0.61      0.71 o 
   3  24   3        0.19        0.20      1.04 o 
  -5  25   3       42.31       32.87      7.32 o 
  -4  25   3      157.97      152.01      4.27 o 
  -3  25   3       87.03       87.28      2.41 o 
  -2  25   3       48.65       39.60      2.80 o 
  -1  25   3       28.45       22.31      2.29 o 
   0  25   3      939.62     1058.31     18.90 o 
   1  25   3      146.18      149.74      4.86 o 
   2  25   3       11.20        9.90      1.69 o 
   3  25   3       36.82       28.36     14.37 o 
  -4  26   3       13.43       11.83      2.63 o 
  -3  26   3      154.58      147.46      3.92 o 
  -2  26   3        0.09        0.94      0.92 o 
  -1  26   3      171.68      181.54      3.81 o 
   0  26   3        6.05        3.53      1.56 o 
   1  26   3       52.63       50.90      4.08 o 
   2  26   3      104.34      105.90      3.84 o 
  -4  27   3       18.10       21.41      2.62 o 
  -3  27   3       57.13       51.08      3.38 o 
  -2  27   3      137.53      153.73      3.81 o 
  -1  27   3       78.43       79.52      4.37 o 
   0  27   3      115.80      104.87      2.62 o 
   1  27   3       47.83       48.05      4.34 o 
   2  27   3      115.74      112.45      4.21 o 
  -3  28   3       14.85       15.51      1.94 o 
  -2  28   3       18.28        8.09      2.38 o 
  -1  28   3        4.25        1.84      0.87 o 
   0  28   3       93.77       91.67      4.47 o 
   1  28   3       70.76       66.67      3.74 o 
  -2  29   3        1.70        2.45      1.14 o 
  -1  29   3       75.53       71.57      4.51 o 
   0  29   3       17.02       16.60      2.76 o 
  -8   0   4       60.56       48.28      4.92 o 
  -6   0   4     1446.85     1392.07     25.94 o 
  -4   0   4      712.35      699.13      7.87 o 
  -2   0   4     2884.08     3049.37     53.85 o 
   0   0   4       50.62       54.38      1.38 o 
   2   0   4      592.84      565.58     15.64 o 
   4   0   4      924.78      938.53     67.05 o 
  -9   1   4      359.89      394.23      9.76 o 
  -8   1   4       12.52       12.09      1.69 o 
  -7   1   4       21.72       31.72      1.23 o 
  -6   1   4        1.71        2.57      0.49 o 
  -5   1   4      111.15       86.41      1.63 o 
  -4   1   4      486.08      522.31      4.49 o 
  -3   1   4       75.64       97.11      1.44 o 
  -2   1   4     2044.44     2189.54     15.48 o 
  -1   1   4     1239.39     1265.03      9.17 o 
   0   1   4       59.59       56.61      1.11 o 
   1   1   4     1477.24     1500.12     13.94 o 
   2   1   4       24.46       25.68      1.03 o 
   3   1   4     2141.76     2221.57     60.61 o 
   4   1   4       25.88       24.23      2.55 o 
   5   1   4       41.23       39.23      2.65 o 
  -9   2   4        7.51        8.92      1.39 o 
  -8   2   4       13.19       14.05      2.01 o 
  -7   2   4      616.94      617.43     12.34 o 
  -6   2   4      650.05      637.97      8.90 o 
  -5   2   4       45.47       42.51      1.32 o 
  -4   2   4     1451.25     1477.55     13.16 o 
  -3   2   4      239.65      238.98      2.56 o 
  -2   2   4      405.70      396.18      3.60 o 
  -1   2   4     1373.33     1530.82     10.97 o 
   0   2   4      180.67      204.64      2.08 o 
   1   2   4      209.93      206.80      2.08 o 
   2   2   4      762.51      800.91     10.40 o 
   3   2   4       37.38       34.11      2.76 o 
   4   2   4       98.43       95.96      3.30 o 
   5   2   4        1.67        1.13      0.54 o 
  -9   3   4       51.79       42.46      7.58 o 
  -8   3   4        0.20        0.93      0.44 o 
  -7   3   4      101.19       94.96      2.78 o 
  -6   3   4       94.51       87.94      2.09 o 
  -5   3   4       36.14       31.07      1.25 o 
  -4   3   4       10.90        2.55      0.52 o 
  -3   3   4     1103.15     1023.87      7.74 o 
  -2   3   4      240.34      185.60      2.14 o 
  -1   3   4      390.77      392.17      3.62 o 
   0   3   4     1895.61     2046.04     14.39 o 
   1   3   4       74.51       75.34      1.54 o 
   2   3   4       30.30       31.93      1.19 o 
   3   3   4      270.95      254.61      3.86 o 
   4   3   4      479.15      494.09     22.16 o 
   5   3   4      132.55      142.14      3.72 o 
  -9   4   4       46.59       42.10      6.91 o 
  -8   4   4       94.55       84.69      3.62 o 
  -7   4   4      951.49      968.23     20.44 o 
  -6   4   4       12.65        9.08      1.07 o 
  -5   4   4       46.03       40.98      1.30 o 
  -4   4   4      567.39      554.93      5.34 o 
  -3   4   4      522.24      605.83      4.94 o 
  -2   4   4       65.01       65.10      1.18 o 
  -1   4   4      353.73      317.39      3.09 o 
   0   4   4       42.35       48.03      0.91 o 
   1   4   4     1662.31     1751.30     19.62 o 
   2   4   4       11.32       10.14      1.07 o 
   3   4   4      196.11      191.97      2.99 o 
   4   4   4        0.04        0.74      0.31 o 
   5   4   4        5.47        7.10      2.22 o 
   6   4   4       33.27       23.33      9.81 o 
  -9   5   4        0.52       -0.82      1.29 o 
  -8   5   4        0.18        1.60      0.64 o 
  -7   5   4       19.62       12.65      1.67 o 
  -6   5   4      412.21      408.63      4.07 o 
  -5   5   4       19.04       16.52      1.64 o 
  -4   5   4      201.16      203.35      2.54 o 
  -3   5   4      995.68     1079.17      8.20 o 
  -2   5   4      139.26      127.42      1.88 o 
  -1   5   4       28.10       43.32      1.08 o 
   0   5   4     1308.09     1235.73      9.59 o 
   1   5   4        8.15       10.84      1.29 o 
   2   5   4      110.42      107.28      2.12 o 
   3   5   4        7.89        4.73      0.62 o 
   4   5   4       61.97       60.88      2.51 o 
   5   5   4        9.01        9.99      2.29 o 
   6   5   4      193.06      200.93      7.77 o 
  -9   6   4       99.48      105.55      4.15 o 
  -8   6   4       19.04       13.13      2.56 o 
  -7   6   4      527.22      542.71      8.08 o 
  -6   6   4      381.39      361.31      4.37 o 
  -5   6   4      238.53      233.54      3.90 o 
  -4   6   4      148.09      151.47      2.09 o 
  -3   6   4      422.55      416.96      3.64 o 
  -2   6   4      255.09      244.13      2.43 o 
  -1   6   4      714.77      716.68      6.57 o 
   0   6   4       75.32       74.88      1.22 o 
   1   6   4      183.87      212.41      2.42 o 
   2   6   4        0.55        1.34      0.51 o 
   3   6   4      426.74      421.16      7.16 o 
   4   6   4       17.67       11.40      1.78 o 
   5   6   4      266.49      279.89      8.70 o 
  -9   7   4        8.91        4.81      0.85 o 
  -8   7   4       42.95       40.03      3.17 o 
  -7   7   4      114.55      119.25      3.07 o 
  -6   7   4      229.91      235.90      4.06 o 
  -5   7   4       15.55       16.64      1.38 o 
  -4   7   4       35.30       32.25      1.29 o 
  -3   7   4      524.72      528.11      4.41 o 
  -2   7   4      322.30      270.45      2.69 o 
  -1   7   4        6.63        8.14      0.73 o 
   0   7   4      621.49      569.89      4.67 o 
   1   7   4       16.54       15.10      1.06 o 
   2   7   4      296.49      272.76      4.63 o 
   3   7   4      372.62      351.44      6.00 o 
   4   7   4        0.01       -0.29      0.45 o 
   5   7   4        2.13        3.86      2.44 o 
  -8   8   4       47.77       49.84      3.06 o 
  -7   8   4       23.95       22.16      1.90 o 
  -6   8   4      547.68      551.30      9.36 o 
  -5   8   4      266.37      262.65      3.88 o 
  -4   8   4        1.97        2.61      0.59 o 
  -3   8   4       97.91      101.63      1.68 o 
  -2   8   4      113.38      125.41      1.81 o 
  -1   8   4       71.77       56.63      1.19 o 
   0   8   4      285.52      285.65      2.99 o 
   1   8   4      252.30      255.11      3.75 o 
   2   8   4      562.56      549.77      9.31 o 
   3   8   4       49.16       53.81      1.55 o 
   4   8   4       35.94       33.10      1.46 o 
   5   8   4      207.50      224.16      9.02 o 
  -8   9   4      342.12      358.06      7.86 o 
  -7   9   4      166.19      167.87      3.54 o 
  -6   9   4        5.13        7.38      0.90 o 
  -5   9   4     1439.95     1548.14     22.34 o 
  -4   9   4      659.91      691.04      8.04 o 
  -3   9   4      283.92      257.45      2.98 o 
  -2   9   4      478.30      447.17      3.97 o 
  -1   9   4       13.94       14.48      1.19 o 
   0   9   4     1143.04     1112.01      9.57 o 
   1   9   4      360.84      362.45      4.65 o 
   2   9   4      383.82      398.25      6.58 o 
   3   9   4      326.78      331.48      5.74 o 
   4   9   4        0.02        0.02      0.37 o 
   5   9   4        3.32        2.12      1.99 o 
  -8  10   4       37.51       39.85      4.29 o 
  -7  10   4      176.60      156.51      4.87 o 
  -6  10   4       57.87       50.53      2.35 o 
  -5  10   4      288.22      297.67      5.05 o 
  -4  10   4      167.90      171.36      2.63 o 
  -3  10   4      502.20      530.33      6.25 o 
  -2  10   4      419.20      406.49      4.05 o 
  -1  10   4      144.78      161.88      2.06 o 
   0  10   4      114.66      103.78      1.77 o 
   1  10   4      337.02      309.25      4.02 o 
   2  10   4       88.36       96.08      2.72 o 
   3  10   4      123.51      123.77      2.51 o 
   4  10   4        0.32        0.53      0.51 o 
   5  10   4      151.96      152.36      7.21 o 
  -8  11   4       52.09       55.12      4.25 o 
  -7  11   4      627.45      642.46     11.63 o 
  -6  11   4      974.44     1043.74     17.66 o 
  -5  11   4     1040.67     1071.89      9.64 o 
  -4  11   4       23.30       21.59      1.35 o 
  -3  11   4      114.48      108.15      1.98 o 
  -2  11   4      572.67      609.88      5.85 o 
  -1  11   4        0.72        0.69      0.34 o 
   0  11   4      267.25      249.69      3.23 o 
   1  11   4      199.42      192.84      2.49 o 
   2  11   4      148.20      147.80      3.16 o 
   3  11   4       41.28       42.32      1.37 o 
   4  11   4       38.25       36.39      2.68 o 
   5  11   4       67.30       68.77      4.37 o 
  -8  12   4      164.00      167.75      4.76 o 
  -7  12   4        5.25        7.50      1.04 o 
  -6  12   4       50.77       45.45      2.18 o 
  -5  12   4     1210.43     1253.88     11.16 o 
  -4  12   4     2432.06     2407.62     24.75 o 
  -3  12   4        7.53        7.51      0.84 o 
  -2  12   4       12.22       12.10      1.25 o 
  -1  12   4       81.45       84.27      1.63 o 
   0  12   4      401.77      396.12      4.96 o 
   1  12   4       59.11       53.05      1.16 o 
   2  12   4       95.88       88.91      1.87 o 
   3  12   4       10.80       10.74      1.31 o 
   4  12   4      265.36      303.49      4.87 o 
   5  12   4       84.14       86.51      4.83 o 
  -8  13   4      158.49      166.10      6.36 o 
  -7  13   4       20.44       18.32      2.72 o 
  -6  13   4       12.04       11.78      1.56 o 
  -5  13   4      568.08      574.96      9.68 o 
  -4  13   4      303.90      291.03      5.16 o 
  -3  13   4     1740.63     1705.46     20.96 o 
  -2  13   4      219.49      232.04      3.36 o 
  -1  13   4       25.88       24.51      1.22 o 
   0  13   4       48.05       45.93      1.23 o 
   1  13   4       18.80       15.59      1.33 o 
   2  13   4        6.19        4.00      0.48 o 
   3  13   4       27.89       26.00      1.58 o 
   4  13   4        0.08        0.21      1.09 o 
   5  13   4      457.94      512.81     17.79 o 
  -8  14   4      175.38      190.31      7.83 o 
  -7  14   4        0.52        0.40      0.97 o 
  -6  14   4        3.27        2.03      0.38 o 
  -5  14   4        7.46        8.29      1.17 o 
  -4  14   4      235.16      231.22      3.24 o 
  -3  14   4      367.29      358.72      4.55 o 
  -2  14   4     1048.90      998.67     14.60 o 
  -1  14   4      238.27      223.09      2.62 o 
   0  14   4        9.51       12.08      0.99 o 
   1  14   4        1.53        2.57      0.41 o 
   2  14   4      181.28      167.99      3.09 o 
   3  14   4       36.49       30.99      1.87 o 
   4  14   4      273.37      307.57     16.84 o 
   5  14   4       14.06        9.74      2.92 o 
  -8  15   4        7.61        5.29      1.55 o 
  -7  15   4        9.48        7.07      1.50 o 
  -6  15   4       48.56       45.68      2.78 o 
  -5  15   4      404.32      419.08      6.95 o 
  -4  15   4      547.71      571.20      6.08 o 
  -3  15   4      631.88      636.67      9.02 o 
  -2  15   4      982.22      998.21     11.34 o 
  -1  15   4      238.78      201.59      3.28 o 
   0  15   4       19.08       12.30      1.26 o 
   1  15   4       37.06       31.33      1.59 o 
   2  15   4       81.44       70.81      2.22 o 
   3  15   4      297.68      305.71      9.16 o 
   4  15   4        5.44        3.24      2.02 o 
  -7  16   4        7.26        7.11      1.36 o 
  -6  16   4        0.28        0.81      0.49 o 
  -5  16   4      202.07      191.00      4.88 o 
  -4  16   4      225.30      217.55      4.37 o 
  -3  16   4      356.99      346.89      4.25 o 
  -2  16   4      447.21      390.02      5.90 o 
  -1  16   4      623.53      617.66      9.90 o 
   0  16   4      110.70      112.51      2.79 o 
   1  16   4        1.07        0.71      0.33 o 
   2  16   4      406.05      400.11      7.69 o 
   3  16   4       45.61       39.42      1.89 o 
   4  16   4       25.20       18.60      5.29 o 
  -7  17   4        1.53        0.36      1.04 o 
  -6  17   4      127.00      122.29      4.26 o 
  -5  17   4       22.28       24.39      1.86 o 
  -4  17   4       79.61       73.24      2.32 o 
  -3  17   4      514.14      498.37      8.62 o 
  -2  17   4       55.80       46.30      1.89 o 
  -1  17   4        9.00        6.75      0.82 o 
   0  17   4     1475.56     1515.05     20.74 o 
   1  17   4        0.92        0.67      0.34 o 
   2  17   4       59.43       54.22      2.21 o 
   3  17   4       40.29       43.38      2.14 o 
   4  17   4       16.48       14.06      2.58 o 
  -7  18   4       48.99       51.41      3.76 o 
  -6  18   4        1.58        2.26      1.86 o 
  -5  18   4      612.96      606.29      9.67 o 
  -4  18   4       42.31       35.28      2.37 o 
  -3  18   4       85.58       86.80      2.75 o 
  -2  18   4      202.45      213.61      5.07 o 
  -1  18   4      137.31      131.07      2.59 o 
   0  18   4      194.53      173.55      7.01 o 
   1  18   4      108.43      106.86      2.79 o 
   2  18   4      178.74      171.78      3.61 o 
   3  18   4       40.59       36.47      2.44 o 
   4  18   4       17.25       12.64      2.89 o 
  -7  19   4       13.80       11.71      2.35 o 
  -6  19   4      604.94      678.46     10.26 o 
  -5  19   4        0.49        1.45      0.98 o 
  -4  19   4       37.18       33.15      2.28 o 
  -3  19   4      242.53      211.47      4.18 o 
  -2  19   4      122.55      122.53      3.31 o 
  -1  19   4      580.68      597.97     10.93 o 
   0  19   4      255.77      248.15      6.75 o 
   1  19   4      145.95      152.80      4.20 o 
   2  19   4       68.56       68.95      2.37 o 
   3  19   4       85.48       96.07      3.37 o 
   4  19   4       40.35       37.17      3.13 o 
  -6  20   4       12.81        7.86      1.71 o 
  -5  20   4      287.69      301.01      6.97 o 
  -4  20   4       53.32       42.26      3.17 o 
  -3  20   4        5.89        4.23      1.05 o 
  -2  20   4      151.70      149.72      4.44 o 
  -1  20   4       11.44       14.37      1.61 o 
   0  20   4       14.11       10.49      1.64 o 
   1  20   4       37.66       35.09      2.48 o 
   2  20   4       41.49       40.71      1.59 o 
   3  20   4        7.42        3.66      1.22 o 
  -6  21   4      231.60      254.01      6.41 o 
  -5  21   4       62.90       56.18      2.53 o 
  -4  21   4        7.12        4.83      0.75 o 
  -3  21   4       19.08       19.75      3.03 o 
  -2  21   4      244.35      253.86      5.17 o 
  -1  21   4        3.48        3.02      0.81 o 
   0  21   4        0.50        0.36      0.48 o 
   1  21   4        8.30        7.17      0.85 o 
   2  21   4       51.39       47.66      1.79 o 
   3  21   4       11.94       10.88      2.79 o 
  -6  22   4       66.12       69.78      4.13 o 
  -5  22   4       57.63       53.03      2.98 o 
  -4  22   4       29.28       22.26      2.44 o 
  -3  22   4        0.02        0.50      0.78 o 
  -2  22   4      137.71      134.45      3.04 o 
  -1  22   4       89.38       89.72      2.79 o 
   0  22   4       44.74       43.54      2.28 o 
   1  22   4       97.97       92.17      3.09 o 
   2  22   4       40.82       36.92      1.72 o 
   3  22   4       14.55       11.06      2.95 o 
  -5  23   4       16.51       13.80      2.35 o 
  -4  23   4        7.81        7.11      1.13 o 
  -3  23   4       14.82       13.88      2.13 o 
  -2  23   4       37.28       32.67      3.73 o 
  -1  23   4       73.98       72.08      2.86 o 
   0  23   4       76.47       77.40      2.65 o 
   1  23   4        9.24        6.93      0.95 o 
   2  23   4       35.28       36.22      7.81 o 
  -5  24   4        0.58        1.26      1.15 o 
  -4  24   4        1.34        0.17      0.52 o 
  -3  24   4       11.04        7.97      1.13 o 
  -2  24   4      300.10      297.33      5.22 o 
  -1  24   4       78.08       72.24      3.02 o 
   0  24   4       25.38       19.11      2.60 o 
   1  24   4      567.94      648.96     11.30 o 
   2  24   4       11.71       10.78      2.52 o 
  -4  25   4        0.05        1.48      0.65 o 
  -3  25   4        7.36        7.53      1.37 o 
  -2  25   4        1.54        1.55      0.88 o 
  -1  25   4      101.27       92.72      2.76 o 
   0  25   4      447.05      478.18      9.80 o 
   1  25   4       59.85       50.43      3.52 o 
  -4  26   4      105.05       94.70      3.04 o 
  -3  26   4       47.85       47.43      4.77 o 
  -2  26   4      212.41      213.12      4.94 o 
  -1  26   4      411.98      439.92      8.51 o 
   0  26   4      120.28      109.02      3.27 o 
   1  26   4        4.07        3.16      0.75 o 
  -3  27   4       61.30       51.79      2.97 o 
  -2  27   4       60.84       61.05      3.18 o 
  -1  27   4        3.86        3.51      1.21 o 
   0  27   4       45.33       37.27      3.11 o 
  -2  28   4       68.22       64.52      3.77 o 
  -1  28   4       13.34       11.04      2.04 o 
  -9   0   5       46.17       42.45      7.02 o 
  -7   0   5      576.82      564.60     23.64 o 
  -5   0   5       54.61       53.53      2.83 o 
  -3   0   5     1985.94     2080.81     39.09 o 
  -1   0   5       46.61       35.39      1.19 o 
   1   0   5        8.91        8.28      0.92 o 
   3   0   5      239.31      241.68     11.76 o 
   5   0   5      241.06      273.46      9.59 o 
  -9   1   5       18.28       17.44      3.91 o 
  -8   1   5      186.63      178.77      3.41 o 
  -7   1   5       57.30       47.97      2.06 o 
  -6   1   5     1310.87     1311.86     18.99 o 
  -5   1   5        2.94        4.90      0.62 o 
  -4   1   5      411.04      396.30      4.84 o 
  -3   1   5      244.36      234.80      3.41 o 
  -2   1   5      701.62      645.06      8.46 o 
  -1   1   5      109.07      121.49      1.79 o 
   0   1   5      140.67      119.14      1.77 o 
   1   1   5       65.87       62.49      1.09 o 
   2   1   5      519.89      495.20     13.91 o 
   3   1   5        4.50        3.92      0.86 o 
   4   1   5       24.56       23.95      3.82 o 
   5   1   5        7.97        7.11      1.85 o 
  -9   2   5      252.06      246.50     10.03 o 
  -8   2   5       22.46       25.44      3.90 o 
  -7   2   5      246.06      230.68      5.42 o 
  -6   2   5        0.72        1.10      0.75 o 
  -5   2   5        7.73        6.35      0.80 o 
  -4   2   5      307.85      319.08      4.07 o 
  -3   2   5      559.84      576.55      6.26 o 
  -2   2   5       75.59       75.37      1.70 o 
  -1   2   5       89.00       86.30      1.48 o 
   0   2   5       72.66       89.31      1.53 o 
   1   2   5      221.91      214.92      4.71 o 
   2   2   5      632.76      663.86     15.83 o 
   3   2   5        0.03       -0.04      0.47 o 
   4   2   5        0.31        0.18      0.89 o 
   5   2   5      317.00      342.11     12.26 o 
  -9   3   5       23.00       16.16      4.39 o 
  -8   3   5      387.58      391.36      5.66 o 
  -7   3   5       67.08       59.99      1.91 o 
  -6   3   5        2.77        2.91      0.58 o 
  -5   3   5      130.85      127.87      2.32 o 
  -4   3   5       18.63       19.24      1.65 o 
  -3   3   5     1446.82     1524.22     16.21 o 
  -2   3   5      378.48      380.80      3.98 o 
  -1   3   5        1.50        3.84      0.75 o 
   0   3   5     1865.55     1888.83     22.80 o 
   1   3   5       24.50       17.71      1.52 o 
   2   3   5        2.75        3.43      0.54 o 
   3   3   5      116.31      106.99      7.94 o 
   4   3   5      106.94      111.30      3.28 o 
   5   3   5        1.63       -0.17      1.27 o 
  -9   4   5       52.57       53.77      6.69 o 
  -8   4   5       55.82       56.69      2.64 o 
  -7   4   5      248.34      253.43      4.35 o 
  -6   4   5      306.27      305.11      5.57 o 
  -5   4   5       62.78       63.74      2.36 o 
  -4   4   5      653.57      706.08     11.19 o 
  -3   4   5      130.96      113.14      1.91 o 
  -2   4   5       33.11       34.68      1.34 o 
  -1   4   5      917.21      977.64      8.69 o 
   0   4   5      483.43      481.90      6.33 o 
   1   4   5      227.80      216.82      4.31 o 
   2   4   5      119.72      120.21      4.70 o 
   3   4   5      634.25      619.37     32.00 o 
   4   4   5      311.37      337.77      7.15 o 
   5   4   5       14.53       12.60      6.36 o 
  -9   5   5       70.36       68.10      3.61 o 
  -8   5   5        0.54        1.20      0.62 o 
  -7   5   5       39.03       40.52      1.75 o 
  -6   5   5       35.27       32.50      2.07 o 
  -5   5   5      921.63      912.23     14.05 o 
  -4   5   5      320.17      309.66      4.33 o 
  -3   5   5      912.26      902.44     10.11 o 
  -2   5   5     1764.42     1800.68     15.19 o 
  -1   5   5       72.55       73.77      1.45 o 
   0   5   5      283.02      283.60      3.60 o 
   1   5   5      650.24      644.02     14.91 o 
   2   5   5       89.65       74.66      1.98 o 
   3   5   5      280.02      265.41     10.42 o 
   4   5   5       30.21       28.87      2.92 o 
   5   5   5        9.02        6.00      2.33 o 
  -8   6   5       42.94       37.55      2.52 o 
  -7   6   5        1.96        3.93      0.71 o 
  -6   6   5      513.98      530.01      8.99 o 
  -5   6   5     1389.66     1409.30     20.63 o 
  -4   6   5      853.28      852.44     12.11 o 
  -3   6   5       12.09        9.96      1.16 o 
  -2   6   5      319.42      287.09      3.94 o 
  -1   6   5       59.44       59.07      1.26 o 
   0   6   5      335.80      310.05      3.99 o 
   1   6   5       23.36       21.34      2.41 o 
   2   6   5      475.92      504.31     10.37 o 
   3   6   5      119.08      113.72      3.76 o 
   4   6   5      135.29      154.51      4.46 o 
   5   6   5        0.28       -0.74      1.44 o 
  -8   7   5      105.07       96.78      3.91 o 
  -7   7   5        7.19        6.56      0.95 o 
  -6   7   5        0.30        1.27      0.43 o 
  -5   7   5     1250.07     1241.28     11.07 o 
  -4   7   5      325.83      332.90      5.79 o 
  -3   7   5      219.64      190.32      2.74 o 
  -2   7   5      153.78      148.01      2.31 o 
  -1   7   5        6.86        9.06      0.96 o 
   0   7   5       15.30       14.08      1.04 o 
   1   7   5      420.67      396.47      9.67 o 
   2   7   5       93.03       85.30      3.08 o 
   3   7   5      569.42      575.27     15.21 o 
   4   7   5        0.57        0.82      0.73 o 
   5   7   5       19.88       15.43      8.36 o 
  -8   8   5       71.41       71.04      3.03 o 
  -7   8   5        0.01        0.69      0.48 o 
  -6   8   5      842.64      870.88     13.46 o 
  -5   8   5        3.61        3.88      0.80 o 
  -4   8   5      798.43      781.99     13.86 o 
  -3   8   5     1592.46     1638.94     19.57 o 
  -2   8   5       55.55       46.11      1.23 o 
  -1   8   5       57.33       52.05      1.35 o 
   0   8   5       29.71       34.63      1.10 o 
   1   8   5      240.51      247.86      5.57 o 
   2   8   5       73.54       68.08      1.84 o 
   3   8   5        4.23        2.55      0.73 o 
   4   8   5      188.09      195.91      8.39 o 
  -8   9   5       16.65       17.82      3.05 o 
  -7   9   5      172.49      166.21      3.73 o 
  -6   9   5      755.69      760.37     13.27 o 
  -5   9   5      330.35      337.76      4.05 o 
  -4   9   5       98.03       94.27      2.12 o 
  -3   9   5        6.69        3.47      0.66 o 
  -2   9   5      505.09      483.07      5.93 o 
  -1   9   5      167.21      177.58      3.24 o 
   0   9   5      384.51      369.37      4.34 o 
   1   9   5      231.44      213.49      2.45 o 
   2   9   5       44.78       41.39      1.32 o 
   3   9   5      149.70      142.77      4.00 o 
   4   9   5       43.95       43.07      4.93 o 
  -8  10   5       43.54       45.69      6.81 o 
  -7  10   5      226.11      216.78      6.43 o 
  -6  10   5       13.25       18.14      1.86 o 
  -5  10   5       30.25       23.01      1.81 o 
  -4  10   5      239.32      225.37      4.68 o 
  -3  10   5      109.45      103.61      1.91 o 
  -2  10   5      275.23      262.05      3.54 o 
  -1  10   5      479.96      471.27      5.67 o 
   0  10   5       16.81       11.11      0.98 o 
   1  10   5       65.67       66.93      1.41 o 
   2  10   5      214.01      214.75      6.16 o 
   3  10   5       70.23       61.47      1.74 o 
   4  10   5       60.71       53.81      5.01 o 
  -8  11   5      112.70      110.28      3.51 o 
  -7  11   5      226.53      222.51      4.86 o 
  -6  11   5       17.95       15.99      2.15 o 
  -5  11   5      668.34      692.41     11.57 o 
  -4  11   5      153.18      151.11      3.85 o 
  -3  11   5      208.32      205.18      4.57 o 
  -2  11   5     1057.89     1026.18     13.19 o 
  -1  11   5       35.95       37.30      1.59 o 
   0  11   5     1405.08     1355.85     17.75 o 
   1  11   5      224.43      222.49      4.43 o 
   2  11   5        8.26        5.11      0.68 o 
   3  11   5       12.32       10.46      2.34 o 
   4  11   5      113.99      136.17      7.33 o 
  -8  12   5        7.61        4.77      1.23 o 
  -7  12   5      106.02      110.44      5.80 o 
  -6  12   5      101.32      105.38      2.40 o 
  -5  12   5      179.13      173.88      3.44 o 
  -4  12   5       44.86       45.42      1.78 o 
  -3  12   5      506.85      474.44      7.14 o 
  -2  12   5      751.67      771.00     11.43 o 
  -1  12   5     1665.59     1692.29     24.10 o 
   0  12   5        0.51        0.51      0.34 o 
   1  12   5       33.97       33.77      1.01 o 
   2  12   5       37.49       34.81      1.79 o 
   3  12   5      229.17      238.17      3.97 o 
   4  12   5       42.50       44.42      3.80 o 
  -8  13   5        0.38        1.03      0.77 o 
  -7  13   5       70.12       70.26      3.48 o 
  -6  13   5       44.35       46.29      2.17 o 
  -5  13   5       69.64       72.04      2.30 o 
  -4  13   5      294.85      292.16      5.60 o 
  -3  13   5      523.41      509.59      8.31 o 
  -2  13   5      154.40      137.03      3.54 o 
  -1  13   5      156.83      161.29      3.12 o 
   0  13   5      918.81      893.17     12.76 o 
   1  13   5        2.42        3.45      0.49 o 
   2  13   5       80.34       75.19      2.02 o 
   3  13   5        0.94        1.83      0.74 o 
   4  13   5        6.78        5.06      1.42 o 
  -8  14   5       93.17       96.29      7.06 o 
  -7  14   5      444.42      475.96      9.93 o 
  -6  14   5       75.09       74.20      3.25 o 
  -5  14   5      544.98      547.41      9.87 o 
  -4  14   5      143.57      144.03      3.23 o 
  -3  14   5       48.65       42.10      2.09 o 
  -2  14   5      137.55      124.22      3.15 o 
  -1  14   5       13.66       13.26      1.66 o 
   0  14   5        5.96        3.47      0.56 o 
   1  14   5       16.21       15.28      1.44 o 
   2  14   5        9.38        6.25      0.98 o 
   3  14   5       46.96       46.04      2.20 o 
   4  14   5        3.79        4.17      2.65 o 
  -7  15   5      108.57      109.99      4.22 o 
  -6  15   5        1.81        1.13      0.48 o 
  -5  15   5       23.65       23.76      1.80 o 
  -4  15   5       40.32       38.09      1.38 o 
  -3  15   5       76.21       80.59      2.09 o 
  -2  15   5      719.99      699.04     11.78 o 
  -1  15   5      159.85      161.12      3.78 o 
   0  15   5       78.32       65.33      2.16 o 
   1  15   5      201.86      185.45      3.74 o 
   2  15   5       91.71       87.51      4.38 o 
   3  15   5       11.85        8.40      2.13 o 
   4  15   5        1.75        2.98      1.28 o 
  -7  16   5      415.70      416.87     11.36 o 
  -6  16   5        7.13        5.87      1.02 o 
  -5  16   5      161.46      164.02      3.82 o 
  -4  16   5       29.84       30.06      2.41 o 
  -3  16   5       13.51       11.85      1.31 o 
  -2  16   5        2.75        1.46      0.50 o 
  -1  16   5        8.83       13.42      1.92 o 
   0  16   5      246.26      241.97      4.78 o 
   1  16   5       96.16       84.89      2.00 o 
   2  16   5       52.09       52.28      2.04 o 
   3  16   5       94.08       97.55      3.49 o 
  -7  17   5        0.18        1.31      0.71 o 
  -6  17   5        5.10        3.86      0.68 o 
  -5  17   5        3.92        3.08      0.63 o 
  -4  17   5       28.37       23.07      2.23 o 
  -3  17   5        6.18        3.50      0.81 o 
  -2  17   5        0.07        0.97      0.56 o 
  -1  17   5       94.64      101.47      3.15 o 
   0  17   5      276.00      281.99      6.07 o 
   1  17   5       15.34       12.02      2.07 o 
   2  17   5        4.40        2.86      0.81 o 
   3  17   5       60.95       62.13      2.82 o 
  -7  18   5       71.59       63.29      6.29 o 
  -6  18   5        0.06        0.55      0.79 o 
  -5  18   5        9.87       10.66      1.68 o 
  -4  18   5       88.65       99.22      3.00 o 
  -3  18   5       20.70       28.25      2.85 o 
  -2  18   5      593.55      601.84     11.97 o 
  -1  18   5      225.73      211.40      4.30 o 
   0  18   5      272.74      285.78      6.69 o 
   1  18   5      106.29      107.71      2.27 o 
   2  18   5       12.23        9.85      1.61 o 
   3  18   5       22.86       26.92      5.50 o 
  -6  19   5      122.81      119.01      3.99 o 
  -5  19   5       34.47       33.50      3.13 o 
  -4  19   5        0.22        1.68      0.57 o 
  -3  19   5       13.25       11.29      1.37 o 
  -2  19   5       49.95       42.41      2.03 o 
  -1  19   5        4.48        5.18      0.74 o 
   0  19   5        0.42        0.32      0.64 o 
   1  19   5      321.92      336.76      8.50 o 
   2  19   5      105.15      105.89      3.50 o 
   3  19   5       16.78       12.82      6.67 o 
  -6  20   5       19.32       16.62      2.98 o 
  -5  20   5        3.65        5.07      1.25 o 
  -4  20   5      470.86      464.57      5.53 o 
  -3  20   5      260.30      247.55      7.64 o 
  -2  20   5      159.30      156.24      4.01 o 
  -1  20   5       42.90       39.95      2.06 o 
   0  20   5       45.99       46.44      2.47 o 
   1  20   5       63.21       49.91      3.06 o 
   2  20   5      240.53      247.39      9.39 o 
  -6  21   5      338.84      319.39      8.96 o 
  -5  21   5      217.50      211.54      5.30 o 
  -4  21   5        4.32        1.43      0.84 o 
  -3  21   5      129.06      118.65      3.58 o 
  -2  21   5       25.89       19.64      2.96 o 
  -1  21   5       51.49       43.83      2.56 o 
   0  21   5       14.54       14.24      1.99 o 
   1  21   5       40.14       49.99      3.06 o 
   2  21   5        3.55        2.10      1.13 o 
  -5  22   5       44.58       26.53      3.50 o 
  -4  22   5      637.44      663.83     11.32 o 
  -3  22   5       17.63       19.49      2.49 o 
  -2  22   5        0.05       -0.33      0.77 o 
  -1  22   5        6.80        4.14      0.89 o 
   0  22   5       17.15       15.72      2.43 o 
   1  22   5        2.57        1.44      0.87 o 
   2  22   5      364.91      407.63     14.57 o 
  -5  23   5      360.95      359.77     14.40 o 
  -4  23   5      183.97      184.24      4.68 o 
  -3  23   5      239.15      255.49      5.49 o 
  -2  23   5        0.14        0.56      0.70 o 
  -1  23   5       22.58       21.66      2.09 o 
   0  23   5       41.54       36.76      3.15 o 
   1  23   5       43.41       45.86      2.85 o 
  -4  24   5      337.97      368.83      8.48 o 
  -3  24   5       21.22       30.04      4.05 o 
  -2  24   5        0.01        1.74      0.81 o 
  -1  24   5       63.12       64.12      2.27 o 
   0  24   5       65.91       66.22      2.93 o 
   1  24   5       13.31        9.99      3.21 o 
  -4  25   5       30.81       22.95      5.22 o 
  -3  25   5      104.27       99.66      3.29 o 
  -2  25   5       65.96       75.78      3.63 o 
  -1  25   5       46.04       36.59      4.50 o 
   0  25   5       16.67       12.56      2.46 o 
  -3  26   5       56.86       52.57      4.41 o 
  -2  26   5       80.53       84.74      3.22 o 
  -1  26   5       78.48       83.95      3.32 o 
  -8   0   6       26.73       22.63      5.05 o 
  -6   0   6      380.20      398.77     12.14 o 
  -4   0   6      418.96      420.09     17.46 o 
  -2   0   6       23.52       20.06      2.93 o 
   0   0   6      483.30      485.03     11.00 o 
   2   0   6       81.73       99.17      5.24 o 
   4   0   6       24.57       31.22      2.76 o 
  -8   1   6      153.26      156.03      4.14 o 
  -7   1   6      188.16      177.85      3.95 o 
  -6   1   6       60.07       55.27      2.62 o 
  -5   1   6     2284.37     2368.42     24.58 o 
  -4   1   6        2.24        0.78      0.47 o 
  -3   1   6      729.73      717.63      9.70 o 
  -2   1   6      177.00      164.05      3.73 o 
  -1   1   6      310.96      311.54      4.73 o 
   0   1   6      294.39      292.94      2.93 o 
   1   1   6      450.03      434.00      7.69 o 
   2   1   6       10.14       10.97      2.03 o 
   3   1   6       42.02       39.89      2.15 o 
   4   1   6        2.76        1.31      0.81 o 
  -8   2   6       15.22        9.61      1.46 o 
  -7   2   6        6.87        4.36      0.99 o 
  -6   2   6      316.70      337.45      7.19 o 
  -5   2   6       64.01       70.25      2.91 o 
  -4   2   6      560.57      568.74     13.56 o 
  -3   2   6        1.99        1.45      0.46 o 
  -2   2   6        2.79        2.38      0.39 o 
  -1   2   6       41.93       41.93      1.51 o 
   0   2   6      567.35      594.75      5.84 o 
   1   2   6       36.57       36.52      1.50 o 
   2   2   6        1.63        2.17      0.55 o 
   3   2   6      147.77      149.86      4.32 o 
   4   2   6       63.92       71.92      2.92 o 
  -8   3   6      139.79      144.25      3.98 o 
  -7   3   6        9.40       11.87      1.61 o 
  -6   3   6        4.54        2.28      0.83 o 
  -5   3   6      477.29      467.80      9.20 o 
  -4   3   6        0.09        1.95      0.60 o 
  -3   3   6      450.72      457.86      6.71 o 
  -2   3   6     1680.02     1729.95     22.47 o 
  -1   3   6      468.21      484.85      6.93 o 
   0   3   6      928.43      934.00     10.20 o 
   1   3   6       17.90       13.36      1.47 o 
   2   3   6        4.48        2.26      1.03 o 
   3   3   6       59.25       59.40      2.64 o 
   4   3   6       13.77       10.41      3.61 o 
  -8   4   6       80.78       74.80      3.11 o 
  -7   4   6       12.83       11.41      1.99 o 
  -6   4   6        0.15        0.67      0.49 o 
  -5   4   6      221.95      210.50      4.63 o 
  -4   4   6      436.12      410.45     10.07 o 
  -3   4   6       15.62       11.69      1.31 o 
  -2   4   6      152.36      148.22      2.26 o 
  -1   4   6       64.23       50.38      1.69 o 
   0   4   6      238.37      231.70      2.74 o 
   1   4   6        8.25       11.26      1.56 o 
   2   4   6      464.69      508.95     12.19 o 
   3   4   6      105.77      109.61      3.32 o 
   4   4   6        0.04        1.20      0.97 o 
  -8   5   6      177.23      180.49      5.32 o 
  -7   5   6      133.03      127.46      2.72 o 
  -6   5   6      192.22      181.48      3.88 o 
  -5   5   6      412.62      387.21      9.21 o 
  -4   5   6      408.84      398.91      7.64 o 
  -3   5   6      204.48      208.68      4.18 o 
  -2   5   6     1313.12     1316.04     17.43 o 
  -1   5   6      759.93      769.61     10.62 o 
   0   5   6      328.66      301.61      4.36 o 
   1   5   6      429.46      445.25     10.68 o 
   2   5   6       96.13       91.59      3.08 o 
   3   5   6       31.76       33.81      3.13 o 
   4   5   6       37.26       32.35      7.77 o 
  -8   6   6       27.61       24.64      3.23 o 
  -7   6   6      392.33      407.25      4.84 o 
  -6   6   6      192.01      168.08      3.72 o 
  -5   6   6        4.03        4.97      0.81 o 
  -4   6   6      620.98      592.24      8.00 o 
  -3   6   6       23.00       26.09      2.58 o 
  -2   6   6      997.66     1013.65     15.86 o 
  -1   6   6      122.57      113.91      2.46 o 
   0   6   6       60.19       63.36      1.41 o 
   2   6   6      237.95      234.01      5.36 o 
   3   6   6        0.68        0.66      0.86 o 
   4   6   6       27.28       21.59      9.48 o 
  -8   7   6      160.48      165.64      5.69 o 
  -7   7   6       42.70       47.42      2.88 o 
  -6   7   6      141.50      155.81      3.50 o 
  -5   7   6      422.42      411.39      7.50 o 
  -4   7   6      530.25      561.75      7.48 o 
  -3   7   6      121.96      109.51      3.21 o 
  -2   7   6      601.00      601.33      9.60 o 
  -1   7   6        7.22        4.34      0.63 o 
   0   7   6      139.44      123.37      2.25 o 
   1   7   6        1.15        2.27      0.97 o 
   2   7   6        2.31        1.22      0.88 o 
   3   7   6       31.10       30.97      2.79 o 
  -8   8   6        1.55        2.83      1.35 o 
  -7   8   6      531.89      574.71      5.22 o 
  -6   8   6        0.01        0.70      0.43 o 
  -5   8   6        0.06        0.46      0.51 o 
  -4   8   6      117.34      109.16      3.12 o 
  -3   8   6      280.75      291.61      4.05 o 
  -2   8   6      153.20      147.29      3.01 o 
  -1   8   6      256.35      275.17      3.47 o 
   0   8   6        9.25        9.08      1.20 o 
   1   8   6        9.44       10.64      1.84 o 
   2   8   6        0.08        0.43      0.45 o 
   3   8   6      122.63      130.00      4.73 o 
  -8   9   6       73.86       77.96      4.48 o 
  -7   9   6      130.86      118.82      3.15 o 
  -6   9   6        2.49        2.34      0.57 o 
  -5   9   6       11.09       10.59      1.58 o 
  -4   9   6       79.32       76.05      3.41 o 
  -3   9   6      556.83      592.86      8.32 o 
  -2   9   6      339.83      353.29      4.32 o 
  -1   9   6       15.69       11.42      1.43 o 
   0   9   6       41.11       43.60      1.11 o 
   1   9   6      185.93      162.59      5.59 o 
   2   9   6       51.18       55.57      1.99 o 
   3   9   6        0.39        0.98      0.88 o 
  -8  10   6       97.53       99.69      5.34 o 
  -7  10   6      275.90      262.09      5.71 o 
  -6  10   6        0.88        0.73      0.37 o 
  -5  10   6        3.24        2.45      0.75 o 
  -4  10   6       58.44       59.48      2.58 o 
  -3  10   6      756.89      803.94     14.72 o 
  -2  10   6       98.07       86.87      2.57 o 
  -1  10   6       75.06       86.56      2.12 o 
   0  10   6        0.84        0.06      0.33 o 
   1  10   6       72.88       62.56      3.06 o 
   2  10   6      142.35      140.10      3.39 o 
   3  10   6      192.30      205.35      6.39 o 
  -8  11   6      127.31      139.37      5.02 o 
  -7  11   6        0.72        0.67      0.68 o 
  -6  11   6       18.93       15.73      2.14 o 
  -5  11   6      282.61      299.18      6.66 o 
  -4  11   6      188.47      200.91      4.36 o 
  -3  11   6       22.14       21.17      2.94 o 
  -2  11   6        5.32        2.60      0.57 o 
  -1  11   6        7.06        4.37      0.60 o 
   0  11   6       48.49       52.30      1.26 o 
   1  11   6      188.81      181.91      7.01 o 
   2  11   6       30.28       26.10      1.93 o 
   3  11   6      126.77      123.01      7.56 o 
  -8  12   6       42.97       37.65     10.54 o 
  -7  12   6      133.41      134.79      4.27 o 
  -6  12   6      629.87      672.30      6.42 o 
  -5  12   6       22.22       22.06      2.63 o 
  -4  12   6      151.43      149.76      4.26 o 
  -3  12   6      378.33      409.28      7.92 o 
  -2  12   6       20.46       14.42      2.04 o 
  -1  12   6      130.00      129.81      2.88 o 
   0  12   6       76.89       77.12      2.77 o 
   1  12   6       21.55       18.83      1.89 o 
   2  12   6      221.04      232.18      7.15 o 
   3  12   6      174.76      193.98      8.38 o 
  -7  13   6       66.79       62.27      4.35 o 
  -6  13   6        0.03        0.24      0.65 o 
  -5  13   6      109.29      102.95      3.45 o 
  -4  13   6       23.62       18.00      2.46 o 
  -3  13   6        4.34        6.58      0.95 o 
  -2  13   6       21.77       20.17      2.63 o 
  -1  13   6      162.01      160.16      3.71 o 
   0  13   6        0.02        0.26      0.29 o 
   1  13   6      154.80      165.51      3.40 o 
   2  13   6       13.81        9.74      2.26 o 
   3  13   6      319.20      341.36     12.62 o 
  -7  14   6       86.29       79.70      4.73 o 
  -6  14   6      965.54     1012.57     12.53 o 
  -5  14   6        0.70        0.74      0.66 o 
  -4  14   6      295.82      296.26      6.08 o 
  -3  14   6      156.40      158.97      4.18 o 
  -2  14   6       39.73       36.52      1.68 o 
  -1  14   6      489.72      477.30      8.80 o 
   0  14   6      513.48      557.62     11.46 o 
   1  14   6      104.91       97.01      2.67 o 
   2  14   6      439.72      464.73     13.03 o 
   3  14   6        0.22       -0.47      1.82 o 
  -7  15   6       48.32       47.81      6.46 o 
  -6  15   6       26.61       30.00      3.57 o 
  -5  15   6       87.76       84.92      3.04 o 
  -4  15   6       98.37       98.95      3.51 o 
  -3  15   6       10.59       11.12      1.50 o 
  -2  15   6      161.95      160.14      3.17 o 
  -1  15   6       33.73       31.22      3.03 o 
   0  15   6        4.34        5.29      1.05 o 
   1  15   6      783.01      835.06     18.29 o 
   2  15   6        5.74        5.44      1.35 o 
  -7  16   6      130.46      128.88      5.65 o 
  -6  16   6      197.10      200.58      4.51 o 
  -5  16   6       11.85       11.84      1.78 o 
  -4  16   6      680.43      699.62     10.84 o 
  -3  16   6       21.74       25.41      1.83 o 
  -2  16   6       93.25       87.07      2.66 o 
  -1  16   6      431.66      444.83     12.56 o 
   0  16   6      247.93      234.22      3.71 o 
   1  16   6       46.28       40.88      4.34 o 
   2  16   6      182.34      192.94      5.80 o 
  -6  17   6       34.72       29.60      3.87 o 
  -5  17   6       21.93       19.75      2.39 o 
  -4  17   6       65.20       68.53      2.75 o 
  -3  17   6       53.43       53.68      2.99 o 
  -2  17   6       13.87       11.01      1.83 o 
  -1  17   6      265.90      237.07      3.57 o 
   0  17   6      308.34      297.26      7.14 o 
   1  17   6        0.07        0.85      0.51 o 
   2  17   6      110.62       98.90      3.41 o 
  -6  18   6        0.64        0.68      0.64 o 
  -5  18   6       38.25       33.03      3.67 o 
  -4  18   6      159.74      160.59      3.73 o 
  -3  18   6       91.14       90.57      2.95 o 
  -2  18   6       28.82       19.21      3.12 o 
  -1  18   6      171.91      185.68      3.66 o 
   0  18   6       59.38       52.53      2.74 o 
   1  18   6       35.29       31.65      3.30 o 
   2  18   6        0.42       -0.52      1.28 o 
  -6  19   6        0.17        0.24      0.77 o 
  -5  19   6       72.57       70.71      2.84 o 
  -4  19   6      146.07      146.79      3.73 o 
  -3  19   6       31.55       36.65      3.23 o 
  -2  19   6       82.25       81.29      2.40 o 
  -1  19   6        1.42        0.86      0.87 o 
   0  19   6        1.09        0.87      0.67 o 
   1  19   6        2.32        2.25      0.79 o 
  -5  20   6        2.01        1.16      0.47 o 
  -4  20   6        6.49        2.51      1.05 o 
  -3  20   6      264.74      285.11      5.90 o 
  -2  20   6       61.06       47.41      3.18 o 
  -1  20   6      126.58      131.73      3.94 o 
   0  20   6       29.52       19.86      4.62 o 
   1  20   6       90.25       86.74      4.15 o 
  -5  21   6        8.74        7.95      1.24 o 
  -4  21   6       17.67       15.37      2.53 o 
  -3  21   6       90.59       87.02      2.84 o 
  -2  21   6      248.66      266.51      5.83 o 
  -1  21   6        9.58        8.96      1.30 o 
   0  21   6        5.49        2.52      1.10 o 
  -5  22   6       63.90       53.34      7.60 o 
  -4  22   6       72.78       81.00      3.90 o 
  -3  22   6      157.02      159.90      3.92 o 
  -2  22   6       23.61       23.81      2.74 o 
  -1  22   6       14.46       10.65      2.34 o 
   0  22   6       44.38       33.02      4.71 o 
  -4  23   6        0.44        0.79      0.79 o 
  -3  23   6       20.82       16.48      2.71 o 
  -2  23   6      119.47      109.37      3.42 o 
  -1  23   6       12.31        5.87      1.78 o 
  -2  24   6       21.08       19.61      1.86 o 
  -7   0   7      598.69      618.65     12.51 o 
  -5   0   7      136.87      125.91      6.03 o 
  -3   0   7        1.70        1.36      0.67 o 
  -1   0   7      336.08      323.86      7.30 o 
   1   0   7      454.83      499.98     16.61 o 
   3   0   7       10.91        6.60      3.84 o 
  -8   1   7       25.58       27.43      5.60 o 
  -7   1   7       21.82       21.52      3.40 o 
  -6   1   7        7.69        7.98      1.07 o 
  -5   1   7        0.00        0.94      0.62 o 
  -4   1   7      381.70      386.95      7.63 o 
  -3   1   7        8.87        6.16      0.80 o 
  -2   1   7     1099.37     1104.83     18.23 o 
  -1   1   7        5.22        5.18      0.70 o 
   0   1   7        8.16       10.17      1.02 o 
   1   1   7        3.19        5.50      2.11 o 
   2   1   7       40.31       42.47      3.01 o 
   3   1   7        2.71        2.97      1.54 o 
  -8   2   7       55.55       59.72      5.61 o 
  -7   2   7       65.80       72.99      3.03 o 
  -6   2   7        1.87        1.41      0.66 o 
  -5   2   7       84.47       72.72      3.41 o 
  -4   2   7       35.12       27.23      3.74 o 
  -3   2   7       13.69        9.86      1.33 o 
  -2   2   7       34.55       30.95      1.38 o 
  -1   2   7       61.78       60.75      1.32 o 
   0   2   7      186.82      182.89      3.85 o 
   1   2   7       11.78       10.48      1.85 o 
   2   2   7        6.26        4.91      1.87 o 
   3   2   7      345.13      380.05      9.45 o 
  -8   3   7      143.74      127.99      3.52 o 
  -7   3   7      426.56      442.48      7.98 o 
  -6   3   7      181.95      168.96      3.67 o 
  -5   3   7       27.20       22.84      2.92 o 
  -4   3   7      108.19      102.64      3.80 o 
  -3   3   7       38.12       41.40      1.69 o 
  -2   3   7      126.32      120.71      2.74 o 
  -1   3   7        2.68        1.34      0.37 o 
   0   3   7      520.21      537.31      9.26 o 
   1   3   7      149.21      142.49      4.04 o 
   2   3   7      292.46      300.75      9.01 o 
  -8   4   7      101.38       95.37      3.16 o 
  -7   4   7       21.18       15.90      2.44 o 
  -6   4   7      104.40      119.65      3.91 o 
  -5   4   7      144.96      120.65      3.80 o 
  -4   4   7        5.07        7.20      1.00 o 
  -3   4   7       85.63       92.81      2.94 o 
  -2   4   7      321.32      291.24      5.15 o 
  -1   4   7      114.00      112.91      2.50 o 
   0   4   7        1.88        2.21      0.58 o 
   1   4   7       36.79       37.29      7.95 o 
   2   4   7       38.14       31.71      6.49 o 
  -8   5   7       82.34       82.92      5.28 o 
  -7   5   7      173.90      170.91      4.36 o 
  -6   5   7       14.10       11.82      1.77 o 
  -5   5   7      272.94      292.27      5.97 o 
  -4   5   7      350.58      357.12      7.82 o 
  -3   5   7        0.86        1.60      0.69 o 
  -2   5   7       84.59       91.13      2.82 o 
  -1   5   7      314.33      338.17      6.18 o 
   0   5   7       12.55        6.59      0.93 o 
   1   5   7      196.98      190.69      5.12 o 
   2   5   7       36.71       34.94      2.92 o 
  -8   6   7        7.21        6.26      1.09 o 
  -7   6   7        0.26        0.98      1.08 o 
  -6   6   7      531.28      568.65      6.15 o 
  -5   6   7      136.40      154.09      3.96 o 
  -4   6   7      218.42      211.51      4.96 o 
  -3   6   7     1163.57     1249.33     18.43 o 
  -2   6   7        2.16        1.50      0.44 o 
  -1   6   7      326.86      317.01      6.05 o 
   0   6   7      418.39      439.82      9.27 o 
   1   6   7       39.95       48.35      8.39 o 
   2   6   7       28.70       37.02      6.60 o 
  -8   7   7        6.54        3.55      1.06 o 
  -7   7   7      146.38      145.74      3.68 o 
  -6   7   7        3.04        1.87      0.87 o 
  -5   7   7      777.68      798.46     14.31 o 
  -4   7   7        0.97        2.16      0.74 o 
  -3   7   7       25.61       20.59      2.92 o 
  -2   7   7       61.51       56.00      1.69 o 
  -1   7   7      753.65      763.09     17.21 o 
   0   7   7        0.13        0.49      0.57 o 
   1   7   7       87.49       94.07      4.37 o 
   2   7   7      121.78      126.73      7.27 o 
  -8   8   7       37.78       28.56     12.41 o 
  -7   8   7        7.88        8.68      1.58 o 
  -6   8   7      398.41      395.01      4.77 o 
  -5   8   7      474.72      458.02      7.81 o 
  -4   8   7      376.08      387.66      8.08 o 
  -3   8   7       72.82       63.48      2.33 o 
  -2   8   7      325.10      319.81      6.75 o 
  -1   8   7       72.43       63.73      1.57 o 
   0   8   7      477.94      510.14      9.86 o 
   1   8   7       24.16       18.92      4.24 o 
   2   8   7      108.76      106.08      4.81 o 
  -7   9   7       75.68       81.92      3.67 o 
  -6   9   7       83.35       81.05      3.18 o 
  -5   9   7      434.51      449.92      9.05 o 
  -4   9   7      184.74      180.11      5.59 o 
  -3   9   7       26.01       21.81      3.01 o 
  -2   9   7      134.63      121.06      4.92 o 
  -1   9   7      115.14      101.11      3.73 o 
   0   9   7        4.53        2.62      1.09 o 
   1   9   7      208.26      217.96      5.93 o 
   2   9   7       26.82       18.25      6.08 o 
  -7  10   7       50.29       42.68      4.39 o 
  -6  10   7      139.84      148.24      4.26 o 
  -5  10   7       40.48       40.20      3.63 o 
  -4  10   7      157.33      163.61      4.16 o 
  -3  10   7        0.04        1.53      0.64 o 
  -2  10   7      398.65      394.21      8.69 o 
  -1  10   7       35.38       32.95      2.44 o 
   0  10   7      275.75      283.87      4.39 o 
   1  10   7        0.38        0.61      1.30 o 
   2  10   7      176.52      182.01      6.27 o 
  -7  11   7        4.55        4.42      0.77 o 
  -6  11   7        1.96        0.73      0.60 o 
  -5  11   7       74.42       76.02      3.25 o 
  -4  11   7      465.51      479.49      9.92 o 
  -3  11   7       26.37       27.41      4.08 o 
  -2  11   7      117.59      114.09      3.19 o 
  -1  11   7       11.47       12.56      1.64 o 
   0  11   7       30.85       26.23      4.20 o 
   1  11   7      116.83      123.55      3.72 o 
   2  11   7        0.56        1.28      0.71 o 
  -7  12   7      197.21      194.46      4.97 o 
  -6  12   7        0.17        0.74      0.68 o 
  -5  12   7      314.71      313.65      4.53 o 
  -4  12   7        5.10        1.80      0.68 o 
  -3  12   7      163.55      178.63      6.37 o 
  -2  12   7       17.43       11.98      1.90 o 
  -1  12   7       25.26       23.33      1.51 o 
   0  12   7      111.16      105.75      3.53 o 
   1  12   7       20.63       19.16      3.45 o 
   2  12   7       32.47       32.28      3.87 o 
  -7  13   7       47.26       46.74      6.06 o 
  -6  13   7       18.67       18.10      2.69 o 
  -5  13   7      101.66      101.07      3.69 o 
  -4  13   7      388.82      420.32      5.33 o 
  -3  13   7       13.24       15.78      2.71 o 
  -2  13   7      230.49      241.25      3.87 o 
  -1  13   7       28.87       20.26      3.06 o 
   0  13   7        3.81        2.69      1.43 o 
   1  13   7        0.37        0.57      0.69 o 
  -7  14   7       21.97       15.83      6.10 o 
  -6  14   7       70.74       73.95      2.82 o 
  -5  14   7       82.46       84.29      3.39 o 
  -4  14   7       79.12       66.65      2.72 o 
  -3  14   7      815.81      877.91     12.23 o 
  -2  14   7        2.88        3.00      0.76 o 
  -1  14   7        1.37        1.25      0.64 o 
   0  14   7       11.42        9.44      1.80 o 
   1  14   7       47.79       48.57      3.89 o 
  -6  15   7        0.53        0.41      1.10 o 
  -5  15   7       19.90       25.03      4.08 o 
  -4  15   7      114.79      114.58      3.53 o 
  -3  15   7       46.55       47.64      2.40 o 
  -2  15   7      303.73      312.95      5.55 o 
  -1  15   7       10.63       10.26      1.69 o 
   0  15   7        4.59        6.93      1.23 o 
   1  15   7       30.09       24.76      3.59 o 
  -6  16   7        0.63        1.78      0.83 o 
  -5  16   7       67.08       64.14      3.96 o 
  -4  16   7        0.07        0.23      0.67 o 
  -3  16   7      460.27      489.83      7.33 o 
  -2  16   7       48.60       44.52      2.15 o 
  -1  16   7       36.96       40.22      3.76 o 
   0  16   7        0.44        1.89      1.65 o 
   1  16   7       49.21       57.78     15.33 o 
  -6  17   7        5.98        7.05      1.38 o 
  -5  17   7      170.08      187.18      5.11 o 
  -4  17   7       57.60       60.20      2.43 o 
  -3  17   7        3.35        1.80      0.73 o 
  -2  17   7      125.13      133.20      4.41 o 
  -1  17   7        8.15        7.37      1.24 o 
   0  17   7      194.46      199.30      6.34 o 
  -5  18   7        5.60        5.59      1.02 o 
  -4  18   7        2.06        3.20      1.09 o 
  -3  18   7       60.06       57.57      2.22 o 
  -2  18   7      142.03      150.30      5.48 o 
  -1  18   7      201.30      202.56      6.56 o 
   0  18   7      294.13      329.45      8.09 o 
  -5  19   7       74.10       72.64      9.84 o 
  -4  19   7        3.08        3.10      0.92 o 
  -3  19   7       10.59       10.24      2.00 o 
  -2  19   7      118.74      117.91      3.52 o 
  -1  19   7       66.11       75.42      4.44 o 
  -4  20   7       11.85       10.01      1.99 o 
  -3  20   7       46.07       44.56      2.87 o 
  -2  20   7       91.07       84.16      2.48 o 
  -1  20   7      162.41      179.31      5.57 o 
  -3  21   7        0.70        0.81      0.70 o 
  -6   0   8      310.57      316.40      8.63 o 
  -4   0   8        0.00        0.53      0.73 o 
  -2   0   8        3.08        2.91      0.76 o 
   0   0   8      391.29      447.91     15.99 o 
  -7   1   8      180.88      170.50      4.15 o 
  -6   1   8       38.62       29.49      4.44 o 
  -5   1   8        2.92        3.83      0.67 o 
  -4   1   8       18.27       14.94      2.67 o 
  -3   1   8       82.76       87.12      3.00 o 
  -2   1   8       10.88        7.51      1.09 o 
  -1   1   8      183.09      182.31      5.61 o 
   0   1   8        8.03        6.42      1.51 o 
   1   1   8      101.20       95.38      4.47 o 
  -7   2   8        1.40        0.88      0.62 o 
  -6   2   8      267.75      272.35      5.53 o 
  -5   2   8       42.59       35.63      4.60 o 
  -4   2   8        3.87        2.98      0.73 o 
  -3   2   8       87.45       95.93      2.97 o 
  -2   2   8       77.67       81.47      3.05 o 
  -1   2   8        2.09        1.27      0.49 o 
   0   2   8      263.47      278.06      9.83 o 
   1   2   8       12.75       10.15      2.80 o 
  -7   3   8      170.32      200.00      5.50 o 
  -6   3   8       52.46       39.05      3.91 o 
  -5   3   8      119.57      113.56      3.21 o 
  -4   3   8      498.01      505.90      6.43 o 
  -3   3   8      137.55      147.14      3.25 o 
  -2   3   8       66.73       61.83      1.78 o 
  -1   3   8       77.50       73.70      3.03 o 
   0   3   8       45.72       42.59      6.77 o 
   1   3   8        1.03       -0.39      1.29 o 
  -7   4   8      113.06      105.90      3.87 o 
  -6   4   8        7.29       10.27      1.76 o 
  -5   4   8      216.43      227.81      4.42 o 
  -4   4   8       50.22       43.31      2.13 o 
  -3   4   8      127.23      120.62      2.88 o 
  -2   4   8      171.10      163.39      2.76 o 
  -1   4   8        1.38        0.82      0.55 o 
   0   4   8        1.60        0.64      1.49 o 
   1   4   8       28.02       21.93      7.16 o 
  -7   5   8       22.85       12.85      2.41 o 
  -6   5   8      135.21      132.52      3.75 o 
  -5   5   8       11.85       10.99      1.81 o 
  -4   5   8      201.68      207.55      3.53 o 
  -3   5   8       55.47       54.02      2.22 o 
  -2   5   8       50.42       45.14      2.10 o 
  -1   5   8        0.02        0.81      0.60 o 
   0   5   8      121.71      128.26      4.79 o 
   1   5   8       75.93       77.79      3.27 o 
  -7   6   8       91.92       88.73      4.05 o 
  -6   6   8        6.60        7.69      1.31 o 
  -5   6   8       32.98       32.96      4.61 o 
  -4   6   8        1.25        0.87      0.55 o 
  -3   6   8       68.81       75.30      3.04 o 
  -2   6   8        4.32        2.41      0.69 o 
  -1   6   8       34.13       28.47      2.30 o 
   0   6   8       51.12       36.10      8.66 o 
   1   6   8       88.88      102.57      3.99 o 
  -7   7   8        1.49        0.77      0.78 o 
  -6   7   8        0.06        0.99      0.66 o 
  -5   7   8      202.41      202.71      3.87 o 
  -4   7   8      220.02      250.73      4.13 o 
  -3   7   8       34.94       39.41      3.52 o 
  -2   7   8      294.99      294.60      7.41 o 
  -1   7   8       32.69       30.93      4.67 o 
   0   7   8        1.88        3.47      1.37 o 
   1   7   8        0.03        2.13      3.00 o 
  -7   8   8        1.83        1.32      0.90 o 
  -6   8   8       35.34       44.94      3.95 o 
  -5   8   8        0.08        0.35      0.67 o 
  -4   8   8        1.78        1.98      0.78 o 
  -3   8   8      111.66      119.05      5.84 o 
  -2   8   8      100.28       88.31      2.52 o 
  -1   8   8        7.63        3.95      1.07 o 
   0   8   8       14.08       11.90      2.93 o 
  -7   9   8        0.57        0.97      0.65 o 
  -6   9   8       77.64       84.01      3.24 o 
  -5   9   8        1.87        1.80      0.63 o 
  -4   9   8      190.72      191.61      3.93 o 
  -3   9   8      183.15      179.81      4.09 o 
  -2   9   8      354.03      362.48      5.63 o 
  -1   9   8      103.26      106.06      3.97 o 
   0   9   8       85.44       93.42      5.17 o 
  -6  10   8       33.58       25.07      4.51 o 
  -5  10   8        8.40        5.91      1.03 o 
  -4  10   8        0.08        0.91      0.97 o 
  -3  10   8      111.31      110.18      4.71 o 
  -2  10   8       27.45       23.12      3.83 o 
  -1  10   8        1.19        1.44      0.77 o 
   0  10   8        4.61        5.11      1.48 o 
  -6  11   8      117.39      135.65      3.45 o 
  -5  11   8       46.20       41.11      3.86 o 
  -4  11   8      128.45      134.21      3.85 o 
  -3  11   8        5.29        3.70      1.01 o 
  -2  11   8      356.54      368.93      8.99 o 
  -1  11   8      322.45      344.00     10.19 o 
   0  11   8       53.17       55.12      7.18 o 
  -6  12   8      103.73      108.48      4.42 o 
  -5  12   8      172.39      188.91      5.19 o 
  -4  12   8       42.90       38.28      4.66 o 
  -3  12   8       89.33       86.89      3.05 o 
  -2  12   8      220.68      238.64      9.16 o 
  -1  12   8        7.10        5.62      1.87 o 
   0  12   8      217.12      234.05      9.99 o 
  -6  13   8       14.63       13.12      3.91 o 
  -5  13   8      444.36      445.86     10.62 o 
  -4  13   8      207.38      227.59      5.69 o 
  -3  13   8        3.15        3.03      0.98 o 
  -2  13   8       14.55       12.31      2.95 o 
  -1  13   8      507.07      568.20     28.12 o 
  -5  14   8       69.99       53.84      5.03 o 
  -4  14   8       16.26       16.79      2.99 o 
  -3  14   8        3.17        1.34      0.72 o 
  -2  14   8      321.80      354.26      9.33 o 
  -1  14   8        9.42       12.59      2.90 o 
  -5  15   8      325.18      349.35      7.54 o 
  -4  15   8      173.63      210.68      5.05 o 
  -3  15   8        0.14        0.13      0.81 o 
  -2  15   8        1.13        2.77      1.16 o 
  -1  15   8      205.80      221.66      7.41 o 
  -4  16   8       35.89       30.76      2.53 o 
  -3  16   8       13.46        9.86      2.15 o 
  -2  16   8      145.22      140.50      5.53 o 
  -5   0   9      267.85      304.59      8.87 o 
  -3   0   9      108.49      111.62      5.84 o 
  -1   0   9      120.89      117.13      9.18 o 
  -6   1   9      131.42      145.37      4.17 o 
  -5   1   9        6.98        6.15      1.08 o 
  -4   1   9      231.64      257.62      5.45 o 
  -3   1   9       66.78       72.45      5.77 o 
  -2   1   9        3.59        2.45      1.11 o 
  -1   1   9       48.96       41.15     10.40 o 
  -6   2   9        0.01        1.07      0.80 o 
  -5   2   9      117.88      120.34      3.55 o 
  -4   2   9       22.61       19.79      3.53 o 
  -3   2   9       87.24       91.43      2.81 o 
  -2   2   9       82.66       73.82      3.58 o 
  -1   2   9       22.36       16.00      4.03 o 
  -6   3   9       68.52       61.48      5.12 o 
  -5   3   9        9.87        5.00      0.96 o 
  -4   3   9      162.57      169.59      4.65 o 
  -3   3   9       15.62       12.33      3.24 o 
  -2   3   9       20.38       14.60      3.92 o 
  -1   3   9        2.51       -0.08      1.85 o 
  -6   4   9        0.10        0.21      0.50 o 
  -5   4   9       22.36       13.49      2.47 o 
  -4   4   9        0.10        1.93      1.24 o 
  -3   4   9       38.38       41.01      5.16 o 
  -2   4   9      367.86      396.30     17.52 o 
  -1   4   9        0.01        0.86      0.69 o 
  -5   5   9       56.98       59.62      3.46 o 
  -4   5   9      148.20      135.95      3.98 o 
  -3   5   9       85.24       88.92      2.87 o 
  -2   5   9        0.36        0.93      0.72 o 
  -5   6   9       46.11       57.70      3.40 o 
  -4   6   9       52.49       49.71      4.32 o 
  -3   6   9        1.03        2.32      0.72 o 
  -2   6   9      330.70      362.99     12.94 o 
  -5   7   9       14.15       12.88      2.79 o 
  -4   7   9       26.15       20.91      3.36 o 
  -3   7   9       41.33       34.15      3.64 o 
  -2   7   9      203.87      196.12      5.72 o 
  -5   8   9      131.09      144.78      4.04 o 
  -4   8   9       28.30       21.42      3.80 o 
  -3   8   9        4.11        2.78      1.12 o 
  -2   8   9      125.02      128.92      7.66 o 
  -4   9   9      104.68      121.39      4.48 o 
  -3   9   9      106.58      116.98      6.00 o 
  -4  10   9        1.49        0.58      0.53 o 
  -3  10   9       49.28       45.43      3.51 o 
                                                 
